# Supplementary material for: Mechanisms for Rapid Evolution of Carbapenem Resistance in a Clinical Isolate of Pseudomonas aeruginosa
Source: Front Microbiol. 2020 Jun 19;11:1390. doi: 10.3389/fmicb.2020.01390 (PMC7318546; doi:10.3389/fmicb.2020.01390)
Supplement: TABLE S2 — Transcriptome analysis: differentially expressed genes by RNAseq without those listed in Table 2. [file Table_2.XLS]

## Sheet: Up_Group_1-50-VS-1-41_DE_si
PA_number	GeneName	Fold change (IRP41/ISP50)	Gene function	p-value
PA4704.2	prrF2	140	regulatory RNA PrrF2;	0.000726851
PA2385	pvdQ	112	acyl-homoserine lactone acylase PvdQ;	2.09e-13
PA2424	pvdL	97	peptide synthase;	3.3e-15
PA4231	pchA	60	salicylate biosynthesis isochorismate synthase;	2.72e-13
PA4710	phuR	59	heme/hemoglobin uptake outer membrane receptor PhuR;	3.12e-13
PA2386	pvdA	43	L-ornithine N5-oxygenase;	2.37e-11
PA2395	pvdO	43	pyoverdine biosynthesis protein PvdO;	4.76e-10
PA1317	cyoA	39	cytochrome o ubiquinol oxidase subunit II;	1.86e-11
PA2426	pvdS	39	extracytoplasmic-function sigma-70 factor;	2.93e-11
PA2425	pvdG	37	pyoverdine biosynthesis protein PvdG;	7.84e-08
PA4111	PA4111	37	hypothetical protein;	3.27e-11
PA1321	cyoE	36	protoheme IX farnesyltransferase;	7.16e-11
PA1320	cyoD	35	cytochrome o ubiquinol oxidase subunit IV;	2.98e-08
PA1318	cyoB	30	cytochrome o ubiquinol oxidase subunit I;	2.15e-10
PA2393	PA2393	30	dipeptidase;	8.57e-09
PA2394	pvdN	30	pyoverdine biosynthesis protein PvdN;	2.39e-08
PA2402	PA2402	30	peptide synthase;	2.03e-10
PA4229	pchC	28	pyochelin biosynthetic protein PchC;	5.4e-10
PA1420	PA1420	27	hypothetical protein;	1.07e-06
PA2398	fpvA	27	ferripyoverdine receptor;	1.13e-09
PA4470	fumC1	27	fumarate hydratase;	6.11e-10
PA4896	PA4896	26	RNA polymerase sigma factor;	1.38e-06
PA4230	pchB	24	isochorismate-pyruvate lyase;	5.71e-09
PA1319	cyoC	22	cytochrome o ubiquinol oxidase subunit III;	7.98e-09
PA2397	pvdE	21	pyoverdine biosynthesis protein PvdE;	4.39e-07
PA1421	gbuA	18	guanidinobutyrase;	3.41e-08
PA4467	PA4467	18	hypothetical protein;	5.98e-08
PA2400	pvdJ	17	pyoverdine biosynthesis protein PvdJ;	3.78e-08
PA4469	PA4469	16	hypothetical protein;	6.21e-07
PA4471	PA4471	16	hypothetical protein;	1.41e-06
PA2399	pvdD	15	pyoverdine synthetase D;	1.08e-07
PA2411	PA2411	15	thioesterase;	2.53e-07
PA4468	sodM	15	superoxide dismutase;	1.63e-07
PA4168	fpvB	14	second ferric pyoverdine receptor FpvB;	5.05e-07
PA4892	ureF	14	urease accessory protein UreF;	1.15e-06
PA2412	PA2412	13	hypothetical protein;	0.000977184
PA2531	PA2531	13	aminotransferase;	7.94e-07
PA4709	PA4709	13	hemin degrading factor;	5.41e-07
PA0672	hemO	12	heme oxygenase;	7.35e-07
PA1229	PA1229	12	transcriptional regulator;	1.22e-06
PA4895	PA4895	11	transmembrane sensor;	6.06e-06
PA5181	PA5181	11	oxidoreductase;	2.22e-06
PA0674	vreA	10	hypothetical protein;	6.48e-06
PA2033	PA2033	10	hypothetical protein;	5.45e-06
PA3407	hasAp	10	heme acquisition protein HasA;	2.28e-05
PA4160	fepD	10	ferric enterobactin transporter FepD;	5.49e-05
PA4222	PA4222	10	ABC transporter ATP-binding protein;	1.01e-05
PA1911	femR	9	sigma factor regulator FemR;	9.31e-06
PA2034	PA2034	9	hypothetical protein;	2.16e-05
PA4228	pchD	9	pyochelin biosynthesis protein PchD	1.25e-05
PA4891	ureE	9	urease accessory protein UreE;	1.73e-05
PA4894	PA4894	9	hypothetical protein;	1.36e-05
PA5476	citA	9	citrate transporter;	1.04e-05
PA0931	pirA	8	outer membrane receptor FepA;	4.19e-05
PA1144	PA1144	8	major facilitator superfamily transporter;	0.000128837
PA2396	pvdF	8	pyoverdine synthetase F;	2.66e-05
PA2432	bexR	8	bistable expression regulator BexR;	4.45e-05
PA2467	foxR	8	anti-sigma factor FoxR;	2.65e-05
PA2687	pfeS	8	two-component sensor histidine kinase PfeS;	2.81e-05
PA3223	azoR3	8	FMN-dependent NADH-azoreductase;	0.00015766
PA3410	PA3410	8	ECF subfamily sigma-70 factor;	0.000201158
PA3900	PA3900	8	transmembrane sensor;	3.54e-05
PA4161	fepG	8	ferric enterobactin transporter FepG;	0.000150578
PA4688	hitB	8	iron (III)-transporter permease HitB;	1.48e-05
PA4893	ureG	8	urease accessory protein UreG;	1.78e-05
PA5180	PA5180	8	hypothetical protein;	3.56e-05
PA2384	PA2384	7	hypothetical protein;	0.000413097
PA2560	PA2560	7	hypothetical protein;	4.84e-05
PA3408	hasR	7	heme uptake outer membrane receptor HasR;	0.00031893
PA4830	PA4830	7	hypothetical protein;	0.000279722
PA5158	PA5158	7	hypothetical protein;	7.34e-05
PA5159	PA5159	7	multidrug resistance protein;	5.81e-05
PA0149	PA0149	6	ECF subfamily sigma-70 factor;	0.000211393
PA0150	PA0150	6	transmembrane sensor;	0.000171636
PA0434	PA0434	6	hypothetical protein;	0.000349507
PA1322	PA1322	6	TonB-dependent receptor;	0.000531751
PA2026	PA2026	6	hypothetical protein;	0.000300414
PA2392	pvdP	6	pyoverdine biosynthesis protein PvdP;	0.000431518
PA2413	pvdH	6	diaminobutyrate--2-oxoglutarate aminotransferase;	0.000168493
PA2686	pfeR	6	two-component response regulator PfeR;	0.000249338
PA3361	lecB	6	fucose-binding lectin PA-IIL;	0.000675684
PA3899	PA3899	6	RNA polymerase sigma factor;	0.000208701
PA4158	fepC	6	ferric enterobactin transporter FepC;	0.000320879
PA5157	PA5157	6	transcriptional regulator;	0.000129393
PA0073	PA0073	5	ABC transporter ATP-binding protein;	0.000781006
PA0151	PA0151	5	TonB-dependent receptor;	0.00144393
PA0390	metX	5	homoserine O-acetyltransferase;	0.000623557
PA0930	PA0930	5	two-component sensor;	0.00176504
PA1202	PA1202	5	hydrolase;	0.0012396
PA1301	PA1301	5	transmembrane sensor;	0.000761673
PA1912	femI	5	ECF sigma factor FemI;	0.0010414
PA1942	PA1942	5	hypothetical protein;	0.00134459
PA2266	PA2266	5	cytochrome C;	0.000654223
PA2468	foxI	5	ECF sigma factor FoxI;	0.000768139
PA2688	pfeA	5	ferric enterobactin receptor;	0.00233947
PA2825	ospR	5	transcriptional regulator;	0.000686972
PA2826	PA2826	5	glutathione peroxidase;	0.000665424
PA4156	PA4156	5	TonB-dependent receptor;	0.00185939
PA4227	pchR	5	transcriptional regulator PchR;	0.00117917
PA4290	PA4290	5	chemotaxis transducer;	0.00132182
PA4570	PA4570	5	hypothetical protein;	0.00198381
PA4687	hitA	5	ferric iron-binding periplasmic protein HitA;	0.000378501
PA4706	PA4706	5	hemin importer ATP-binding subunit;	0.00109553
PA4708	phuT	5	heme-transporter PhuT;	0.000497772
PA5160	PA5160	5	drug efflux transporter;	0.00054481
PA5445	PA5445	5	coenzyme A transferase;	0.00109257
PA5530	PA5530	5	MFS dicarboxylate transporter;	0.00124875
PA0471	PA0471	4	transmembrane sensor;	0.0021325
PA0929	PA0929	4	two-component response regulator;	0.0019428
PA1365	PA1365	4	siderophore receptor;	0.00200589
PA3237	PA3237	4	hypothetical protein;	0.00215722
PA3934	PA3934	4	hypothetical protein;	0.00170194
PA4514	PA4514	4	iron transport outer membrane receptor;	0.00200785
PA5248	PA5248	4	hypothetical protein;	0.00162488

## Sheet: Down_Group_1-50-VS-1-41_DE_Si
PA_number	GeneName	Fold change(IRP41/ISP50)	Gene fuction	p-value
PA0522	PA0522	0.00135673	hypothetical protein;	4.33351e-09
PA0523	norC	0.00177985	nitric oxide reductase subunit C;	1.70104e-21
PA3392	nosZ	0.00237588	nitrous-oxide reductase;	2.20868e-21
PA0524	norB	0.00422616	nitric oxide reductase subunit B;	5.72804e-19
PA0518	nirM	0.00441355	cytochrome C-551;	1.75743e-17
PA3395	nosY	0.00742281	membrane protein NosY;	2.71147e-14
PA5083	PA5083	0.00928874	hypothetical protein;	2.58775e-14
PA1897	PA1897	0.0096979	hypothetical protein;	1.31675e-14
PA3394	nosF	0.0100466	copper ABC transporter ATP-binding protein;	7.50403e-14
PA3393	nosD	0.0100988	copper-binding periplasmic protein;	8.10051e-15
PA0519	nirS	0.0104321	nitrite reductase;	2.50508e-15
PA3396	nosL	0.0121621	acessory protein NosL;	1.29627e-13
PA3872	narI	0.012987	respiratory nitrate reductase subunit gamma;	1.34863e-13
PA1896	PA1896	0.0138972	hypothetical protein;	2.59751e-13
PA0514	nirL	0.0143768	heme d1 biosynthesis protein NirL;	3.57739e-13
PA0525	PA0525	0.0146326	denitrification protein NorD;	1.0171e-13
PA1895	PA1895	0.0148667	hypothetical protein;	2.26994e-13
PA0521	PA0521	0.0159437	cytochrome C oxidase subunit;	7.52646e-12
PA0513	PA0513	0.0175405	heme d1 biosynthesis protein NirG;	4.87248e-12
PA1894	PA1894	0.0210611	hypothetical protein;	6.31314e-12
PA3873	narJ	0.02109	respiratory nitrate reductase subunit delta;	6.32713e-12
PA0517	nirC	0.0213388	cytochrome c55X;	3.13215e-11
PA0509	nirN	0.0213484	cytochrome C;	3.98315e-12
PA0510	PA0510	0.0215902	uroporphyrin-III C-methyltransferase;	5.1498e-12
PA0511	nirJ	0.0223881	heme d1 biosynthesis protein NirJ;	6.00082e-12
PA0515	PA0515	0.0224437	heme d1 biosynthesis protein NirD;	1.16017e-11
PA3871	PA3871	0.024994	PpiC-type peptidyl-prolyl cis-trans isomerase;	2.2073e-11
PA5084	PA5084	0.0252456	oxidoreductase;	1.91142e-11
PA0512	PA0512	0.0263327	heme d1 biosynthesis protein NirH;	8.20632e-11
PA1797	PA1797	0.026717	hypothetical protein;	5.56278e-11
PA3391	nosR	0.027965	regulatory protein NosR;	8.588e-11
PA3518	PA3518	0.0280917	hypothetical protein;	7.57068e-09
PA1331	PA1331	0.0298801	hypothetical protein;	8.86948e-11
PA0516	nirF	0.0300666	heme d1 biosynthesis protein NirF;	8.00195e-11
PA5082	PA5082	0.0313917	ABC transporter;	1.43801e-10
PA1891	PA1891	0.0321233	hypothetical protein;	1.86519e-06
PA1893	PA1893	0.0361016	hypothetical protein;	6.54172e-10
PA3870	moaA1	0.036286	molybdenum cofactor biosynthesis protein A;	9.70251e-10
PA3874	narH	0.0372181	respiratory nitrate reductase subunit beta;	6.01016e-10
PA1092	fliC	0.0382443	B-type flagellin;	8.20454e-10
PA3712	PA3712	0.0443951	hypothetical protein;	2.81637e-09
PA5352	PA5352	0.0446505	hypothetical protein;	7.18085e-08
PA1892	PA1892	0.0493828	hypothetical protein;	2.66275e-08
PA3875	narG	0.0502912	respiratory nitrate reductase subunit alpha;	8.55972e-09
PA2358	PA2358	0.0505899	hypothetical protein;	3.33897e-08
PA2523	PA2523	0.0555866	two-component response regulator;	6.1617e-08
PA1882	PA1882	0.0562736	transporter;	3.08679e-05
PA3912	PA3912	0.0564883	hypothetical protein;	5.15132e-08
PA2129	cupA2	0.0599226	chaperone CupA2;	8.80452e-07
PA2664	fhp	0.0625976	flavohemoprotein;	8.09512e-08
PA5528	PA5528	0.067351	hypothetical protein;	1.10139e-07
PA4714	PA4714	0.0756372	hypothetical protein;	3.55495e-07
PA3913	PA3913	0.0759443	protease;	5.89978e-07
PA3911	PA3911	0.0770334	hypothetical protein;	1.30166e-06
PA5353	glcF	0.0810904	glycolate oxidase iron-sulfur subunit;	1.22126e-06
PA2128	cupA1	0.0858669	fimbrial subunit CupA1;	1.16927e-06
PA1876	PA1876	0.0865694	ABC transporter ATP-binding protein/permease;	1.46439e-06
PA0520	nirQ	0.0872142	denitrification regulatory protein NirQ;	1.12577e-06
PA1168	PA1168	0.0874478	hypothetical protein;	8.70235e-05
PA0526	PA0526	0.0926171	hypothetical protein;	2.30605e-06
PA4421.1	rnpB	0.0928256	RNA component of RNaseP	2.47052e-05
PA3575	PA3575	0.0931013	hypothetical protein;	2.43285e-06
PA3519	PA3519	0.0945029	hypothetical protein;	5.79882e-06
PA5217	PA5217	0.098437	iron ABC transporter substrate-binding protein;	3.04206e-06
PA0704	PA0704	0.0991425	amidase;	3.35521e-06
PA2830	htpX	0.101291	protease HtpX;	3.70153e-06
PA2078	PA2078	0.101742	hypothetical protein;	5.82952e-06
PA1429	PA1429	0.102004	cation-transporting P-type ATPase;	4.02573e-06
PA1898	qscR	0.103226	quorum-sensing control repressor;	1.43091e-05
PA2131	cupA4	0.103647	fimbrial subunit CupA4;	7.76435e-05
PA2524	PA2524	0.10371	two-component sensor;	9.5979e-06
PA3877	narK1	0.110968	nitrite extrusion protein 1;	9.8493e-06
PA1877	PA1877	0.111216	secretion protein;	1.90315e-05
PA2130	cupA3	0.111263	usher CupA3;	3.3476e-05
PA2663	ppyR	0.11432	psl and pyoverdine operon regulator PpyR;	0.000999618
PA2634	aceA	0.120352	isocitrate lyase;	1.51074e-05
PA4587	ccpR	0.120895	cytochrome C551 peroxidase;	1.62755e-05
PA3516	PA3516	0.120949	adenylosuccinate lyase;	2.69002e-05
PA3876	narK2	0.123579	nitrite extrusion protein 2;	2.2898e-05
PA4310	pctB	0.127307	chemotactic transducer PctB;	7.2976e-05
PA4175	piv	0.127887	endopeptidase IV;	2.58299e-05
PA2662	PA2662	0.129079	hypothetical protein;	3.39308e-05
PA1028	PA1028	0.131498	oxidoreductase;	3.87041e-05
PA2514	antC	0.135159	anthranilate dioxygenase reductase;	0.000462261
PA0196	pntB	0.136592	pyridine nucleotide transhydrogenase subunit beta;	4.19692e-05
PA1874	PA1874	0.139334	hypothetical protein;	5.03738e-05
PA1027	PA1027	0.141038	aldehyde dehydrogenase;	5.60237e-05
PA5449	wbpX	0.141365	glycosyltransferase WbpX;	5.74218e-05
PA3915	moaB1	0.144004	molybdopterin biosynthesis protein B;	9.18718e-05
PA3914	moeA1	0.14706	molybdenum cofactor biosynthesis protein A;	9.76136e-05
PA4583	PA4583	0.148272	hypothetical protein;	7.8001e-05
PA1173	napB	0.149429	cytochrome C protein NapB;	0.000413097
PA0195.1	pntAB	0.152626	NAD(P) transhydrogenase subunit alpha;	0.000172165
PA0482	glcB	0.155754	malate synthase G;	0.00011375
PA5448	wbpY	0.156262	glycosyltransferase WbpY;	0.000128762
PA1247	aprE	0.157342	alkaline protease secretion protein AprE;	0.000157701
PA5529	PA5529	0.15871	sodium/proton antiporter;	0.000149069
PA4582	PA4582	0.159492	hypothetical protein;	0.000135816
PA2929	PA2929	0.160667	hypothetical protein;	0.000234142
PA5173	arcC	0.161276	carbamate kinase;	0.000147749
PA3880	PA3880	0.161956	hypothetical protein;	0.000174047
PA4651	PA4651	0.162378	pili assembly chaperone;	0.000282061
PA3188	PA3188	0.164902	sugar ABC transporter permease;	0.00144598
PA3415	PA3415	0.165945	branched-chain alpha-keto acid dehydrogenase subunit E2;	0.000240701
PA5447	wbpZ	0.166357	glycosyltransferase WbpZ;	0.000197837
PA4584	PA4584	0.167361	hypothetical protein;	0.00019602
PA1172	napC	0.167478	cytochrome C protein NapC;	0.000402532
PA1871	lasA	0.167798	protease LasA;	0.000226745
PA5450	wzt	0.169564	ABC transporter;	0.000226942
PA2936	PA2936	0.170912	hypothetical protein;	0.0011363
PA3671	PA3671	0.171114	ABC transporter permease;	0.00045763
PA1249	aprA	0.172772	alkaline metalloproteinase;	0.000249578
PA1248	aprF	0.174797	alkaline protease secretion protein AprF;	0.000329207
PA1093	PA1093	0.177275	hypothetical protein;	0.00077857
PA1746	PA1746	0.177966	hypothetical protein;	0.00030669
PA1838	cysI	0.179691	sulfite reductase;	0.000330239
PA0284	PA0284	0.17999	hypothetical protein;	0.000337409
PA3362	PA3362	0.180507	transporter protein AmiS;	0.00152753
PA4140	PA4140	0.181013	hypothetical protein;	0.000473651
PA0439	PA0439	0.182601	dihydropyrimidine dehydrogenase;	0.00164175
PA0283	sbp	0.185156	sulfate-binding protein;	0.000409767
PA0195	pntAA	0.185467	NAD(P) transhydrogenase subunit alpha;	0.00041459
PA4139	PA4139	0.186438	hypothetical protein;	0.000504855
PA2604	PA2604	0.187267	hypothetical protein;	0.000445431
PA0703	PA0703	0.187828	major facilitator superfamily transporter;	0.000621017
PA5454	rmd	0.188106	oxidoreductase Rmd;	0.000466126
PA1246	aprD	0.189547	alkaline protease secretion ATP-binding protein AprD;	0.000551836
PA4653	PA4653	0.189785	hypothetical protein;	0.00148943
PA1837	PA1837	0.189838	hypothetical protein;	0.0005184
PA3517	PA3517	0.195397	adenylosuccinate lyase;	0.0010617
PA4585	rtcA	0.196425	RNA 3'-terminal-phosphate cyclase;	0.000623966
PA3520	PA3520	0.198084	hypothetical protein;	0.00143533
PA0777	PA0777	0.200115	hypothetical protein;	0.000875447
PA4586	PA4586	0.200409	hypothetical protein;	0.000850065
PA3670	PA3670	0.206369	hypothetical protein;	0.000985252
PA1123	PA1123	0.207586	hypothetical protein;	0.000974689
PA5453	gmd	0.208231	GDP-mannose 4%2C6-dehydratase;	0.000950456
PA5451	wzm	0.209065	LPS efflux transporter membrane protein;	0.00107004
PA1650	PA1650	0.213078	transporter;	0.00160582
PA5354	glcE	0.21367	glycolate oxidase FAD binding subunit;	0.00188396
PA5452	wbpW	0.214515	phosphomannose isomerase/mannose-1-phosphate guanylyl transferase;	0.00117033
PA2145	PA2145	0.216439	hypothetical protein;	0.0013013
PA2381	PA2381	0.219425	hypothetical protein;	0.00144169
PA3690	PA3690	0.220042	metal-transporting P-type ATPase;	0.00136205
PA4195	PA4195	0.220569	ABC transporter;	0.00144832
PA0282	cysT	0.221808	sulfate transporter CysT;	0.00148473
PA3431	PA3431	0.224843	hypothetical protein;	0.00185699
PA2077	PA2077	0.225127	hypothetical protein;	0.00178651
PA1371	PA1371	0.229268	hypothetical protein;	0.00223721
PA3920	PA3920	0.229311	metal transporting P-type ATPase;	0.00182784
PA5368	pstC	0.229527	phosphate ABC transporter permease;	0.00183563
PA0918	PA0918	0.231473	cytochrome b561;	0.00205965
PA5172	arcB	0.23222	ornithine carbamoyltransferase;	0.00195291
PA1245	PA1245	0.235109	hypothetical protein;	0.00219643
PA3450	PA3450	0.236717	antioxidant protein;	0.00223059
PA1852	PA1852	0.238439	hypothetical protein;	0.00235695
PA1174	napA	0.23873	nitrate reductase catalytic subunit;	0.00244388
