# Supplementary material for: Mechanisms for Rapid Evolution of Carbapenem Resistance in a Clinical Isolate of Pseudomonas aeruginosa
Source: Front Microbiol. 2020 Jun 19;11:1390. doi: 10.3389/fmicb.2020.01390 (PMC7318546; doi:10.3389/fmicb.2020.01390)
Supplement: TABLE S4 — SNVs identified by genome reference mapping with elimination of SNVs with synonymous mutation and the same mutation between ISP50 and IRP41. [file Table_4.XLS]

## Sheet: Group.Genome.SNV
Type	Start	END	Ref(PAO1)	Obs	Gene locus	Protein_product	ExonicFunc	AAChange	ISP50				IRP41
INDEL	374079	374079	G	-	PA0332	hypothetical protein PA0332	frameshift deletion	PA0332:PA0332.t01:exon1:c.355delG:p.A119fs,	hom	214	464	1	-	-	-	-
INDEL	493976	493976	G	-	PA0440	oxidoreductase	frameshift deletion	PA0440:PA0440.t01:exon1:c.746delC:p.A249fs,	-	-	-	-	hom	214	393	1
INDEL	577753	577753	G	-	PA0517	cytochrome c55X	frameshift deletion	PA0517:PA0517.t01:exon1:c.280delC:p.P94fs,	hom	191	413	1	-	-	-	-
INDEL	685581	685581	G	-	PA0625	hypothetical protein PA0625	frameshift deletion	PA0625:PA0625.t01:exon1:c.1983delG:p.G661fs,	-	-	-	-	hom	144	328	1
INDEL	754537	754537	G	-	PA0690	hypothetical protein PA0690	frameshift deletion	PA0690:PA0690.t01:exon1:c.4581delG:p.G1527fs,	-	-	-	-	hom	151	346	1
INDEL	784770	784770	G	-	PA0714	hypothetical protein PA0714	frameshift deletion	PA0714:PA0714.t01:exon1:c.73delG:p.A25fs,	-	-	-	-	hom	144	318	1
INDEL	938305	938305	G	-	PA0860	ABC transporter ATP-binding protein/permease	frameshift deletion	PA0860:PA0860.t01:exon1:c.274delG:p.A92fs,	-	-	-	-	hom	200	290	1
INDEL	1016332	1016332	G	-	PA0929	two-component response regulator	frameshift deletion	PA0929:PA0929.t01:exon1:c.395delG:p.G132fs,	hom	145	475	1	-	-	-	-
INDEL	1027134	1027135	GC	-	PA0936	lipopolysaccharide biosynthetic protein LpxO	frameshift deletion	PA0936:PA0936.t01:exon1:c.78_79del:p.26_27del,	hom	214	389	1	-	-	-	-
INDEL	1148261	1148261	G	-	PA1060	hypothetical protein PA1060	frameshift deletion	PA1060:PA1060.t01:exon1:c.334delG:p.A112fs,	-	-	-	-	hom	214	323	1
INDEL	1193411	1193411	C	-	PA1101	flagellar MS-ring protein	frameshift deletion	PA1101:PA1101.t01:exon1:c.1007delC:p.P336fs,	-	-	-	-	hom	214	346	1
INDEL	1237730	1237731	GC	-	PA1146	iron-containing alcohol dehydrogenase	frameshift deletion	PA1146:PA1146.t01:exon1:c.1002_1003del:p.334_335del,	-	-	-	-	hom	214	366	1
INDEL	1317114	1317114	C	-	PA1215	hypothetical protein PA1215	frameshift deletion	PA1215:PA1215.t01:exon1:c.89delG:p.W30fs,	-	-	-	-	hom	196	397	1
INDEL	1330625	1330625	G	-	PA1229	transcriptional regulator	frameshift deletion	PA1229:PA1229.t01:exon1:c.759delC:p.S253fs,	-	-	-	-	hom	193	400	1
INDEL	2217620	2217620	C	-	PA2025	glutathione reductase	frameshift deletion	PA2025:PA2025.t01:exon1:c.933delC:p.P311fs,	-	-	-	-	hom	111	64	1
INDEL	2220503	2220503	G	-	PA2029	hypothetical protein PA2029	frameshift deletion	PA2029:PA2029.t01:exon1:c.229delG:p.A77fs,	-	-	-	-	hom	200	337	1
INDEL	2542121	2542122	GC	-	PA2305	protein AmbB	frameshift deletion	PA2305:PA2305.t01:exon1:c.2825_2826del:p.942_942del,	hom	214	485	1	-	-	-	-
INDEL	2550390	2550390	G	-	PA2312	transcriptional regulator	frameshift deletion	PA2312:PA2312.t01:exon1:c.430delG:p.V144fs,	-	-	-	-	hom	214	387	1
INDEL	2648141	2648141	C	-	PA2392	pyoverdine biosynthesis protein PvdP	frameshift deletion	PA2392:PA2392.t01:exon1:c.270delG:p.K90fs,	-	-	-	-	hom	214	486	1
INDEL	2654472	2654472	C	-	PA2397	pyoverdine biosynthesis protein PvdE	frameshift deletion	PA2397:PA2397.t01:exon1:c.1038delC:p.P346fs,	-	-	-	-	hom	150	390	0.99
INDEL	2656740	2656740	C	-	PA2398	ferripyoverdine receptor	frameshift deletion	PA2398:PA2398.t01:exon1:c.1554delC:p.P518fs,	-	-	-	-	hom	214	420	1
INDEL	2701358	2701358	C	-	PA2418	quercetin 2,3-dioxygenase	frameshift deletion	PA2418:PA2418.t01:exon1:c.153delC:p.P51fs,	hom	146	533	1	-	-	-	-
INDEL	2738626	2738626	C	-	PA2440	hypothetical protein PA2440	frameshift deletion	PA2440:PA2440.t01:exon1:c.745delC:p.L249fs,	-	-	-	-	hom	193	411	1
INDEL	2756237	2756238	GG	-	PA2455	hypothetical protein PA2455	frameshift deletion	PA2455:PA2455.t01:exon1:c.513_514del:p.171_172del,	hom	48.4	3	1	-	-	-	-
INDEL	3119475	3119476	AC	-	PA2759	hypothetical protein PA2759	frameshift deletion	PA2759:PA2759.t01:exon1:c.233_234del:p.78_78del,	-	-	-	-	hom	214	360	1
INDEL	3180831	3180831	G	-	PA2827	methionine sulfoxide reductase B	frameshift deletion	PA2827:PA2827.t01:exon1:c.122delC:p.T41fs,	-	-	-	-	hom	214	348	1
INDEL	3289476	3289476	C	-	PA2933	major facilitator superfamily transporter	frameshift deletion	PA2933:PA2933.t01:exon1:c.962delC:p.P321fs,	-	-	-	-	hom	214	383	1
INDEL	3341573	3341573	C	-	PA2984	hypothetical protein PA2984	frameshift deletion	PA2984:PA2984.t01:exon1:c.1475delG:p.W492fs,	hom	214	429	1	-	-	-	-
INDEL	3445476	3445476	G	-	PA3073	hypothetical protein PA3073	frameshift deletion	PA3073:PA3073.t01:exon1:c.241delG:p.D81fs,	hom	214	389	1	-	-	-	-
INDEL	3528072	3528072	C	-	PA3143	hypothetical protein PA3143	frameshift deletion	PA3143:PA3143.t01:exon1:c.141delG:p.A47fs,	-	-	-	-	hom	145	285	1
INDEL	3529226	3529227	CC	-	PA3145	glycosyltransferase WbpL	frameshift deletion	PA3145:PA3145.t01:exon1:c.221_222del:p.74_74del,	-	-	-	-	hom	214	278	1
INDEL	3529227	3529227	C	-	PA3145	glycosyltransferase WbpL	frameshift deletion	PA3145:PA3145.t01:exon1:c.221delG:p.W74fs,	hom	80.5	345	0.95	-	-	-	-
INDEL	3541562	3541562	C	-	PA3157	acetyltransferase	frameshift deletion	PA3157:PA3157.t01:exon1:c.1110delG:p.T370fs,	-	-	-	-	hom	122	323	1
INDEL	3906135	3906135	G	-	PA3488	hypothetical protein PA3488	frameshift deletion	PA3488:PA3488.t01:exon1:c.81delG:p.G27fs,	-	-	-	-	hom	105	346	0.99
INDEL	4060095	4060095	A	-	PA3624	protein-L-isoaspartate O-methyltransferase	frameshift deletion	PA3624:PA3624.t01:exon1:c.498delT:p.P166fs,	-	-	-	-	het	3.25	5	0.4
INDEL	4204489	4204489	G	-	PA3751	phosphoribosylglycinamide formyltransferase	frameshift deletion	PA3751:PA3751.t01:exon1:c.17delC:p.T6fs,	hom	201	478	1	-	-	-	-
INDEL	4480466	4480466	T	-	PA4000	hypothetical protein PA4000	frameshift deletion	PA4000:PA4000.t01:exon1:c.768delA:p.S256fs,	-	-	-	-	hom	102	371	0.99
INDEL	4681049	4681049	C	-	PA4184	transcriptional regulator	frameshift deletion	PA4184:PA4184.t01:exon1:c.66delG:p.E22fs,	hom	193	456	1	-	-	-	-
INDEL	4741102	4741102	G	-	PA4226	dihydroaeruginoic acid synthetase	frameshift deletion	PA4226:PA4226.t01:exon1:c.10delC:p.P4fs,	-	-	-	-	hom	200	372	1
INDEL	4839645	4839645	G	-	PA4311	hypothetical protein PA4311	frameshift deletion	PA4311:PA4311.t01:exon1:c.49delG:p.V17fs,	hom	153	390	1	-	-	-	-
INDEL	5146365	5146365	C	-	PA4594	ABC transporter ATP-binding protein	frameshift deletion	PA4594:PA4594.t01:exon1:c.39delG:p.L13fs,	hom	143	468	1	-	-	-	-
INDEL	5156637	5156637	C	-	PA4601	motility regulator	frameshift deletion	PA4601:PA4601.t01:exon1:c.270delC:p.P90fs,	-	-	-	-	hom	144	117	1
INDEL	5321879	5321879	C	-	PA4736	hypothetical protein PA4736	frameshift deletion	PA4736:PA4736.t01:exon1:c.34delC:p.L12fs,	-	-	-	-	hom	193	371	1
INDEL	5374515	5374515	C	-	PA4786	3-ketoacyl-ACP reductase	frameshift deletion	PA4786:PA4786.t01:exon1:c.393delC:p.P131fs,	-	-	-	-	hom	155	297	1
INDEL	5850683	5850683	C	-	PA5198	LD-carboxypeptidase	frameshift deletion	PA5198:PA5198.t01:exon1:c.445delC:p.R149fs,	-	-	-	-	hom	197	373	1
INDEL	5858325	5858326	GC	-	PA5204	N-acetylglutamate synthase	frameshift deletion	PA5204:PA5204.t01:exon1:c.1131_1132del:p.377_378del,	hom	214	389	1	-	-	-	-
INDEL	5917358	5917358	C	-	PA5255	anti-RNA polymerase sigma 70 factor	frameshift deletion	PA5255:PA5255.t01:exon1:c.43delG:p.V15fs,	-	-	-	-	hom	214	381	1
INDEL	5917359	5917359	A	-	PA5255	anti-RNA polymerase sigma 70 factor	frameshift deletion	PA5255:PA5255.t01:exon1:c.42delT:p.G14fs,	hom	214	471	1	-	-	-	-
INDEL	5950239	5950239	G	-	PA5285	hypothetical protein PA5285	frameshift deletion	PA5285:PA5285.t01:exon1:c.113delC:p.A38fs,	-	-	-	-	hom	214	370	1
INDEL	431729	431729	-	GG	PA0390	homoserine O-acetyltransferase	frameshift insertion	PA0390:PA0390.t01:exon1:c.41_42insCC:p.S14fs,	hom	214	483	1	-	-	-	-
INDEL	600530	600530	-	C	PA0543	hypothetical protein PA0543	frameshift insertion	PA0543:PA0543.t01:exon1:c.105_106insC:p.P35fs,	-	-	-	-	hom	138	409	0.99
INDEL	778493	778493	-	G	PA0705	alpha-1,6-rhamnosyltransferase MigA	frameshift insertion	PA0705:PA0705.t01:exon1:c.716_717insC:p.A239fs,	hom	214	415	1	-	-	-	-
INDEL	1016332	1016332	-	G	PA0929	two-component response regulator	frameshift insertion	PA0929:PA0929.t01:exon1:c.395_396insG:p.G132fs,	-	-	-	-	hom	139	355	0.97
INDEL	1040352	1040352	-	G	PA0953	thioredoxin	frameshift insertion	PA0953:PA0953.t01:exon1:c.385_386insG:p.E129fs,	-	-	-	-	hom	196	324	1
INDEL	1079206	1079206	-	C	PA0996	anthranilate--CoA ligase	frameshift insertion	PA0996:PA0996.t01:exon1:c.745_746insC:p.R249fs,	hom	214	479	1	-	-	-	-
INDEL	1114271	1114271	-	G	PA1027	aldehyde dehydrogenase	frameshift insertion	PA1027:PA1027.t01:exon1:c.1143_1144insG:p.G381fs,	-	-	-	-	hom	69.5	337	1
INDEL	1158734	1158734	-	G	PA1071	branched-chain amino acid ABC transporter ATP-binding protein BraF	frameshift insertion	PA1071:PA1071.t01:exon1:c.692_693insC:p.A231fs,	hom	190	473	0.99	-	-	-	-
INDEL	1268285	1268285	-	G	PA1169	arachidonate 15-lipoxygenase	frameshift insertion	PA1169:PA1169.t01:exon1:c.606_607insG:p.Q202fs,	-	-	-	-	hom	214	342	0.99
INDEL	1487596	1487596	-	G	PA1372	hypothetical protein PA1372	frameshift insertion	PA1372:PA1372.t01:exon1:c.1500_1501insC:p.L500fs,	-	-	-	-	hom	192	370	1
INDEL	1827769	1827769	-	G	PA1677	hypothetical protein PA1677	frameshift insertion	PA1677:PA1677.t01:exon1:c.53_54insC:p.A18fs,	-	-	-	-	hom	196	351	1
INDEL	2216734	2216734	-	G	PA2025	glutathione reductase	frameshift insertion	PA2025:PA2025.t01:exon1:c.47_48insG:p.G16fs,	hom	214	511	1	-	-	-	-
INDEL	2624904	2624904	-	A	PA2373	hypothetical protein PA2373	frameshift insertion	PA2373:PA2373.t01:exon1:c.701_702insA:p.T234fs,	hom	34.6	6	1	-	-	-	-
INDEL	2654472	2654472	-	C	PA2397	pyoverdine biosynthesis protein PvdE	frameshift insertion	PA2397:PA2397.t01:exon1:c.1038_1039insC:p.P346fs,	hom	133	462	0.99	-	-	-	-
INDEL	2655940	2655940	-	G	PA2398	ferripyoverdine receptor	frameshift insertion	PA2398:PA2398.t01:exon1:c.754_755insG:p.A252fs,	hom	214	494	1	-	-	-	-
INDEL	2938360	2938360	-	G	PA2595	hypothetical protein PA2595	frameshift insertion	PA2595:PA2595.t01:exon1:c.182_183insC:p.A61fs,	hom	195	450	1	-	-	-	-
INDEL	2945608	2945608	-	G	PA2602	hypothetical protein PA2602	frameshift insertion	PA2602:PA2602.t01:exon1:c.345_346insG:p.G115fs,	hom	138	471	0.99	-	-	-	-
INDEL	2961074	2961074	-	G	PA2617	leucyl/phenylalanyl-tRNA--protein transferase	frameshift insertion	PA2617:PA2617.t01:exon1:c.619_620insG:p.E207fs,	-	-	-	-	hom	197	374	0.99
INDEL	3119474	3119474	-	C	PA2759	hypothetical protein PA2759	frameshift insertion	PA2759:PA2759.t01:exon1:c.235_236insG:p.G79fs,	hom	214	383	0.9	-	-	-	-
INDEL	3135976	3135976	-	G	PA2777	hypothetical protein PA2777	frameshift insertion	PA2777:PA2777.t01:exon1:c.25_26insC:p.P9fs,	-	-	-	-	hom	193	380	0.99
INDEL	3398929	3398929	-	CC	PA3036	hypothetical protein PA3036	frameshift insertion	PA3036:PA3036.t01:exon1:c.213_214insCC:p.P71fs,	hom	214	396	1	-	-	-	-
INDEL	3501528	3501528	-	C	PA3118	3-isopropylmalate dehydrogenase	frameshift insertion	PA3118:PA3118.t01:exon1:c.223_224insG:p.G75fs,	-	-	-	-	hom	192	277	1
INDEL	3541562	3541562	-	C	PA3157	acetyltransferase	frameshift insertion	PA3157:PA3157.t01:exon1:c.1110_1111insG:p.T370fs,	hom	107	406	0.99	-	-	-	-
INDEL	3561926	3561926	-	G	PA3170	N-ethylammeline chlorohydrolase	frameshift insertion	PA3170:PA3170.t01:exon1:c.1306_1307insG:p.A436fs,	-	-	-	-	hom	197	275	1
INDEL	4423558	4423558	-	G	PA3946	two-component sensor	frameshift insertion	PA3946:PA3946.t01:exon1:c.3293_3294insC:p.A1098fs,	-	-	-	-	hom	195	377	1
INDEL	4641915	4641915	-	G	PA4148	short-chain dehydrogenase	frameshift insertion	PA4148:PA4148.t01:exon1:c.205_206insG:p.V69fs,	hom	214	465	1	-	-	-	-
INDEL	4744133	4744133	-	C	PA4229	pyochelin biosynthetic protein PchC	frameshift insertion	PA4229:PA4229.t01:exon1:c.70_71insC:p.H24fs,	hom	214	474	1	-	-	-	-
INDEL	4914411	4914411	-	G	PA4383	camphor resistance protein CrcB	frameshift insertion	PA4383:PA4383.t01:exon1:c.100_101insC:p.P34fs,	-	-	-	-	hom	191	376	0.99
INDEL	5281995	5281995	-	C	PA4701	hypothetical protein PA4701	frameshift insertion	PA4701:PA4701.t01:exon1:c.1491_1492insC:p.R497fs,	-	-	-	-	hom	214	325	1
INDEL	5579258	5579258	-	G	PA4969	cAMP phosphodiesterase	frameshift insertion	PA4969:PA4969.t01:exon1:c.242_243insC:p.A81fs,	hom	202	399	1	-	-	-	-
INDEL	5603042	5603042	-	C	PA4986	oxidoreductase	frameshift insertion	PA4986:PA4986.t01:exon1:c.1894_1895insC:p.R632fs,	-	-	-	-	hom	194	384	0.99
INDEL	5701138	5701138	-	T	PA5060	polyhydroxyalkanoate synthesis protein PhaF	frameshift insertion	PA5060:PA5060.t01:exon1:c.550_551insA:p.K184fs,	hom	154	398	1	-	-	-	-
INDEL	6153644	6153644	-	C	PA5464	hypothetical protein PA5464	frameshift insertion	PA5464:PA5464.t01:exon1:c.927_928insC:p.P309fs,	-	-	-	-	hom	214	392	0.99
INDEL	3226329	3226330	GT	GCT	PA2873	protein-glutamine gamma-glutamyltransferase	frameshift substitution	PA2873:PA2873.t01:exon1:c.1058_1059AGC,	-	-	-	-	hom	19.3	2	1
SNV	5671	5671	C	T	PA0004	DNA gyrase subunit B	nonsynonymous SNV	PA0004:PA0004.t01:exon1:c.C1397T:p.S466F,	hom	222	448	1	-	-	-	-
SNV	20171	20171	C	T	PA0018	methionyl-tRNA formyltransferase	nonsynonymous SNV	PA0018:PA0018.t01:exon1:c.G842A:p.R281H,	hom	222	531	1	-	-	-	-
SNV	43884	43884	C	T	PA0041	hemagglutinin	nonsynonymous SNV	PA0041:PA0041.t01:exon1:c.C971T:p.A324V,	het	124	93	0.45	-	-	-	-
SNV	56903	56903	A	G	PA0042	hypothetical protein PA0042	nonsynonymous SNV	PA0042:PA0042.t01:exon1:c.A358G:p.R120G,	-	-	-	-	hom	222	444	1
SNV	58585	58585	A	G	PA0043	hypothetical protein PA0043	nonsynonymous SNV	PA0043:PA0043.t01:exon1:c.T10C:p.W4R,	-	-	-	-	hom	222	451	1
SNV	74422	74422	C	T	PA0061	hypothetical protein PA0061	nonsynonymous SNV	PA0061:PA0061.t01:exon1:c.G295A:p.V99I,	hom	222	479	1	-	-	-	-
SNV	97438	97438	C	T	PA0079	hypothetical protein PA0079	nonsynonymous SNV	PA0079:PA0079.t01:exon1:c.G301A:p.G101S,	-	-	-	-	hom	222	474	1
SNV	100902	100902	T	G	PA0082	hypothetical protein PA0082	nonsynonymous SNV	PA0082:PA0082.t01:exon1:c.T779G:p.V260G,	hom	222	515	1	-	-	-	-
SNV	121824	121824	C	T	PA0100	hypothetical protein PA0100	nonsynonymous SNV	PA0100:PA0100.t01:exon1:c.C479T:p.A160V,	-	-	-	-	hom	222	459	1
SNV	126909	126909	T	C	PA0103a	hypothetical protein PA0103a	nonsynonymous SNV	PA0103a:PA0103a.t01:exon1:c.A98G:p.H33R,	hom	222	537	1	-	-	-	-
SNV	181238	181238	A	G	PA0158	resistance-nodulation-cell division (RND) efflux transporter	nonsynonymous SNV	PA0158:PA0158.t01:exon1:c.A1717G:p.R573G,	hom	222	577	1	-	-	-	-
SNV	208959	208959	A	G	PA0183	arylsulfatase	nonsynonymous SNV	PA0183:PA0183.t01:exon1:c.T575C:p.L192P,	hom	222	546	1	-	-	-	-
SNV	264290	264290	A	G	PA0234	hypothetical protein PA0234	nonsynonymous SNV	PA0234:PA0234.t01:exon1:c.A602G:p.Q201R,	-	-	-	-	hom	222	470	1
SNV	290398	290398	G	A	PA0259	hypothetical protein PA0259	nonsynonymous SNV	PA0259:PA0259.t01:exon1:c.C607T:p.P203S,	-	-	-	-	het	225	544	0.34
SNV	319657	319657	A	G	PA0285	hypothetical protein PA0285	nonsynonymous SNV	PA0285:PA0285.t01:exon1:c.T938C:p.V313A,	hom	222	570	1	-	-	-	-
SNV	320350	320350	C	T	PA0285	hypothetical protein PA0285	nonsynonymous SNV	PA0285:PA0285.t01:exon1:c.G245A:p.R82H,	hom	222	559	1	-	-	-	-
SNV	362461	362461	A	G	PA0322	transporter	nonsynonymous SNV	PA0322:PA0322.t01:exon1:c.T397C:p.F133L,	hom	222	487	1	-	-	-	-
SNV	398658	398658	C	T	PA0354	hypothetical protein PA0354	nonsynonymous SNV	PA0354:PA0354.t01:exon1:c.G763A:p.A255T,	hom	222	523	1	-	-	-	-
SNV	446816	446816	C	T	PA0405	hypothetical protein PA0405	nonsynonymous SNV	PA0405:PA0405.t01:exon1:c.G527A:p.G176D,	-	-	-	-	hom	222	420	1
SNV	461820	461820	G	A	PA0414	methylesterase	nonsynonymous SNV	PA0414:PA0414.t01:exon1:c.G284A:p.R95H,	hom	222	451	1	-	-	-	-
SNV	472640	472640	C	T	PA0425	multidrug resistance protein MexA	nonsynonymous SNV	PA0425:PA0425.t01:exon1:c.C617T:p.A206V,	-	-	-	-	hom	222	444	1
SNV	489782	489782	C	T	PA0437	cytosine deaminase	nonsynonymous SNV	PA0437:PA0437.t01:exon1:c.G877A:p.V293I,	hom	222	476	1	-	-	-	-
SNV	511373	511373	A	G	PA0454	hypothetical protein PA0454	nonsynonymous SNV	PA0454:PA0454.t01:exon1:c.T1418C:p.L473P,	hom	222	476	1	-	-	-	-
SNV	607244	607244	A	G	PA0548	transketolase	nonsynonymous SNV	PA0548:PA0548.t01:exon1:c.A1085G:p.N362S,	hom	222	459	1	-	-	-	-
SNV	609680	609680	C	T	PA0550	hypothetical protein PA0550	nonsynonymous SNV	PA0550:PA0550.t01:exon1:c.G320A:p.G107E,	hom	222	448	1	-	-	-	-
SNV	616159	616159	C	T	PA0558	hypothetical protein PA0558	nonsynonymous SNV	PA0558:PA0558.t01:exon1:c.C553T:p.L185F,	hom	222	443	0.99	-	-	-	-
SNV	617461	617461	C	T	PA0559	hypothetical protein PA0559	nonsynonymous SNV	PA0559:PA0559.t01:exon1:c.G89A:p.R30Q,	hom	222	406	1	-	-	-	-
SNV	622079	622079	C	T	PA0566	hypothetical protein PA0566	nonsynonymous SNV	PA0566:PA0566.t01:exon1:c.G460A:p.V154M,	hom	222	461	1	-	-	-	-
SNV	631170	631170	C	T	PA0575	hypothetical protein PA0575	nonsynonymous SNV	PA0575:PA0575.t01:exon1:c.G3095A:p.R1032H,	hom	222	437	1	-	-	-	-
SNV	632584	632584	C	T	PA0575	hypothetical protein PA0575	nonsynonymous SNV	PA0575:PA0575.t01:exon1:c.G1681A:p.E561K,	hom	222	424	1	-	-	-	-
SNV	637422	637422	T	C	PA0577	DNA primase	nonsynonymous SNV	PA0577:PA0577.t01:exon1:c.A877G:p.S293G,	-	-	-	-	hom	222	395	1
SNV	638665	638665	G	A	PA0578	hypothetical protein PA0578	nonsynonymous SNV	PA0578:PA0578.t01:exon1:c.C166T:p.R56W,	-	-	-	-	hom	222	377	1
SNV	646172	646172	A	G	PA0587	hypothetical protein PA0587	nonsynonymous SNV	PA0587:PA0587.t01:exon1:c.T458C:p.I153T,	-	-	-	-	hom	222	329	1
SNV	663600	663600	C	T	PA0602	ABC transporter	nonsynonymous SNV	PA0602:PA0602.t01:exon1:c.C86T:p.S29F,	-	-	-	-	hom	222	373	1
SNV	666600	666600	C	T	PA0604	ABC transporter	nonsynonymous SNV	PA0604:PA0604.t01:exon1:c.C653T:p.P218L,	-	-	-	-	hom	222	366	1
SNV	669965	669965	A	G	PA0607	ribulose-phosphate 3-epimerase	nonsynonymous SNV	PA0607:PA0607.t01:exon1:c.A551G:p.N184S,	-	-	-	-	hom	222	405	1
SNV	676794	676794	C	T	PA0616	hypothetical protein PA0616	nonsynonymous SNV	PA0616:PA0616.t01:exon1:c.C422T:p.A141V,	-	-	-	-	hom	222	330	1
SNV	685181	685181	C	T	PA0625	hypothetical protein PA0625	nonsynonymous SNV	PA0625:PA0625.t01:exon1:c.C1583T:p.A528V,	-	-	-	-	hom	222	336	1
SNV	688282	688282	A	G	PA0629	hypothetical protein PA0629	nonsynonymous SNV	PA0629:PA0629.t01:exon1:c.A304G:p.T102A,	het	70	605	0.22	-	-	-	-
SNV	718300	718300	C	T	PA0666	anhydro-N-acetylmuramic acid kinase	nonsynonymous SNV	PA0666:PA0666.t01:exon1:c.G427A:p.V143I,	hom	222	458	1	-	-	-	-
SNV	750426	750426	C	T	PA0690	hypothetical protein PA0690	nonsynonymous SNV	PA0690:PA0690.t01:exon1:c.C470T:p.T157M,	hom	222	422	1	-	-	-	-
SNV	756849	756849	C	T	PA0690	hypothetical protein PA0690	nonsynonymous SNV	PA0690:PA0690.t01:exon1:c.C6893T:p.P2298L,	hom	222	417	1	-	-	-	-
SNV	758433	758433	C	T	PA0690	hypothetical protein PA0690	nonsynonymous SNV	PA0690:PA0690.t01:exon1:c.C8477T:p.A2826V,	hom	222	447	1	-	-	-	-
SNV	814584	814584	C	T	PA0747	aldehyde dehydrogenase	nonsynonymous SNV	PA0747:PA0747.t01:exon1:c.G1429A:p.V477I,	hom	222	454	1	-	-	-	-
SNV	832055	832055	T	C	PA0763	sigma factor AlgU negative regulator MucA	nonsynonymous SNV	PA0763:PA0763.t01:exon1:c.T142C:p.S48P,	-	-	-	-	hom	222	364	1
SNV	833284	833284	C	T	PA0764	sigma factor AlgU regulator MucB	nonsynonymous SNV	PA0764:PA0764.t01:exon1:c.C778T:p.H260Y,	hom	222	463	1	-	-	-	-
SNV	843910	843910	A	G	PA0776	hypothetical protein PA0776	nonsynonymous SNV	PA0776:PA0776.t01:exon1:c.T386C:p.V129A,	-	-	-	-	hom	222	372	1
SNV	859449	859449	G	A	PA0787	hypothetical protein PA0787	nonsynonymous SNV	PA0787:PA0787.t01:exon1:c.G443A:p.G148E,	-	-	-	-	hom	222	348	1
SNV	859853	859853	G	A	PA0787	hypothetical protein PA0787	nonsynonymous SNV	PA0787:PA0787.t01:exon1:c.G847A:p.A283T,	-	-	-	-	hom	222	296	1
SNV	893314	893314	C	T	PA0815	transcriptional regulator	nonsynonymous SNV	PA0815:PA0815.t01:exon1:c.C274T:p.R92W,	hom	222	499	1	-	-	-	-
SNV	907282	907282	C	G	PA0832	hypothetical protein PA0832	nonsynonymous SNV	PA0832:PA0832.t01:exon1:c.C436G:p.R146G,	-	-	-	-	hom	222	333	1
SNV	950494	950494	A	G	PA0869	D-alanyl-D-alanine endopeptidase	nonsynonymous SNV	PA0869:PA0869.t01:exon1:c.T155C:p.V52A,	hom	222	418	1	-	-	-	-
SNV	960031	960031	G	A	PA0877	transcriptional regulator	nonsynonymous SNV	PA0877:PA0877.t01:exon1:c.C350T:p.A117V,	-	-	-	-	hom	222	339	1
SNV	965023	965023	T	C	PA0882	hypothetical protein PA0882	nonsynonymous SNV	PA0882:PA0882.t01:exon1:c.T652C:p.Y218H,	hom	222	447	1	-	-	-	-
SNV	965639	965639	C	T	PA0883	acyl-CoA lyase subunit beta	nonsynonymous SNV	PA0883:PA0883.t01:exon1:c.C55T:p.R19W,	-	-	-	-	hom	222	317	1
SNV	984306	984306	G	A	PA0900	hypothetical protein PA0900	nonsynonymous SNV	PA0900:PA0900.t01:exon1:c.G62A:p.C21Y,	hom	222	468	1	-	-	-	-
SNV	1008001	1008001	A	G	PA0923	DNA polymerase IV	nonsynonymous SNV	PA0923:PA0923.t01:exon1:c.A52G:p.M18V,	hom	222	476	1	-	-	-	-
SNV	1029318	1029318	C	T	PA0938	hypothetical protein PA0938	nonsynonymous SNV	PA0938:PA0938.t01:exon1:c.C1147T:p.P383S,	-	-	-	-	hom	222	345	1
SNV	1031486	1031486	A	G	PA0943	hypothetical protein PA0943	nonsynonymous SNV	PA0943:PA0943.t01:exon1:c.T617C:p.L206P,	hom	222	461	1	-	-	-	-
SNV	1100134	1100134	A	G	PA1016	thiolase	nonsynonymous SNV	PA1016:PA1016.t01:exon1:c.A466G:p.T156A,	hom	222	449	1	-	-	-	-
SNV	1132304	1132304	A	G	PA1046	hypothetical protein PA1046	nonsynonymous SNV	PA1046:PA1046.t01:exon1:c.A631G:p.T211A,	-	-	-	-	hom	222	327	1
SNV	1143841	1143841	C	T	PA1054	monovalent cation/H+ antiporter subunit A	nonsynonymous SNV	PA1054:PA1054.t01:exon1:c.C1781T:p.S594L,	-	-	-	-	hom	222	379	1
SNV	1158387	1158387	C	T	PA1070	branched-chain amino acid ABC transporter ATP-binding protein BraG	nonsynonymous SNV	PA1070:PA1070.t01:exon1:c.G269A:p.R90H,	hom	222	447	1	-	-	-	-
SNV	1160845	1160845	C	T	PA1073	branched-chain amino acid ABC transporter permease BraD	nonsynonymous SNV	PA1073:PA1073.t01:exon1:c.G751A:p.G251S,	-	-	-	-	hom	222	371	1
SNV	1208970	1208970	A	G	PA1115	hypothetical protein PA1115	nonsynonymous SNV	PA1115:PA1115.t01:exon1:c.T1334C:p.L445P,	-	-	-	-	hom	222	364	1
SNV	1210613	1210613	G	A	PA1116	hypothetical protein PA1116	nonsynonymous SNV	PA1116:PA1116.t01:exon1:c.G56A:p.G19E,	hom	222	466	1	-	-	-	-
SNV	1213099	1213099	A	G	PA1119	hypothetical protein PA1119	nonsynonymous SNV	PA1119:PA1119.t01:exon1:c.T125C:p.V42A,	hom	222	498	1	-	-	-	-
SNV	1233344	1233344	A	G	PA1142	transcriptional regulator	nonsynonymous SNV	PA1142:PA1142.t01:exon1:c.T670C:p.Y224H,	-	-	-	-	hom	222	381	1
SNV	1234307	1234307	C	T	PA1143	hypothetical protein PA1143	nonsynonymous SNV	PA1143:PA1143.t01:exon1:c.G442A:p.G148S,	hom	222	464	1	-	-	-	-
SNV	1234700	1234700	A	G	PA1143	hypothetical protein PA1143	nonsynonymous SNV	PA1143:PA1143.t01:exon1:c.T49C:p.C17R,	-	-	-	-	hom	222	346	1
SNV	1260249	1260249	C	T	PA1162	succinyl-diaminopimelate desuccinylase	nonsynonymous SNV	PA1162:PA1162.t01:exon1:c.G194A:p.G65D,	-	-	-	-	hom	222	306	1
SNV	1266205	1266205	A	G	PA1167	hypothetical protein PA1167	nonsynonymous SNV	PA1167:PA1167.t01:exon1:c.A95G:p.D32G,	-	-	-	-	hom	222	439	1
SNV	1266396	1266396	C	T	PA1167	hypothetical protein PA1167	nonsynonymous SNV	PA1167:PA1167.t01:exon1:c.C286T:p.R96W,	hom	222	493	1	-	-	-	-
SNV	1268286	1268286	A	G	PA1169	arachidonate 15-lipoxygenase	nonsynonymous SNV	PA1169:PA1169.t01:exon1:c.A607G:p.R203G,	hom	222	491	1	-	-	-	-
SNV	1338283	1338283	C	T	PA1237	multidrug resistance efflux pump	nonsynonymous SNV	PA1237:PA1237.t01:exon1:c.G800A:p.G267E,	hom	222	476	1	-	-	-	-
SNV	1341865	1341865	A	G	PA1240	enoyl-CoA hydratase	nonsynonymous SNV	PA1240:PA1240.t01:exon1:c.T784C:p.F262L,	hom	222	475	1	-	-	-	-
SNV	1352856	1352856	C	T	PA1247	alkaline protease secretion protein AprE	nonsynonymous SNV	PA1247:PA1247.t01:exon1:c.C332T:p.A111V,	-	-	-	-	hom	222	398	1
SNV	1382534	1382534	C	T	PA1271	tonB-dependent receptor	nonsynonymous SNV	PA1271:PA1271.t01:exon1:c.C731T:p.A244V,	-	-	-	-	hom	222	307	1
SNV	1383958	1383958	T	C	PA1272	cob(I)yrinic acid a,c-diamide adenosyltransferase	nonsynonymous SNV	PA1272:PA1272.t01:exon1:c.T241C:p.F81L,	hom	222	559	1	-	-	-	-
SNV	1437143	1437143	A	G	PA1326	threonine dehydratase	nonsynonymous SNV	PA1326:PA1326.t01:exon1:c.A77G:p.Y26C,	hom	222	502	1	-	-	-	-
SNV	1461743	1461743	A	G	PA1346	hypothetical protein PA1346	nonsynonymous SNV	PA1346:PA1346.t01:exon1:c.T112C:p.Y38H,	hom	222	512	1	-	-	-	-
SNV	1478461	1478461	A	G	PA1365	siderophore receptor	nonsynonymous SNV	PA1365:PA1365.t01:exon1:c.A2078G:p.D693G,	hom	222	492	1	-	-	-	-
SNV	1532370	1532370	C	T	PA1408	hypothetical protein PA1408	nonsynonymous SNV	PA1408:PA1408.t01:exon1:c.G659A:p.G220E,	-	-	-	-	hom	222	357	1
SNV	1535247	1535247	C	T	PA1410	spermidine/putrescine-binding protein	nonsynonymous SNV	PA1410:PA1410.t01:exon1:c.C959T:p.A320V,	-	-	-	-	hom	222	345	1
SNV	1545604	1545604	G	A	PA1419	transporter	nonsynonymous SNV	PA1419:PA1419.t01:exon1:c.C215T:p.T72M,	hom	222	525	1	-	-	-	-
SNV	1547605	1547605	C	T	PA1422	protein GbuR	nonsynonymous SNV	PA1422:PA1422.t01:exon1:c.C169T:p.R57C,	hom	222	492	1	-	-	-	-
SNV	1553813	1553813	C	T	PA1428a	hypothetical protein PA1428a	nonsynonymous SNV	PA1428a:PA1428a.t01:exon1:c.G343A:p.G115S,	hom	222	436	1	-	-	-	-
SNV	1554806	1554806	C	T	PA1428	hypothetical protein PA1428	nonsynonymous SNV	PA1428:PA1428.t01:exon1:c.C392T:p.S131L,	hom	222	486	1	-	-	-	-
SNV	1574605	1574605	A	G	PA1446	flagellar biosynthesis protein FliP	nonsynonymous SNV	PA1446:PA1446.t01:exon1:c.A131G:p.Q44R,	-	-	-	-	hom	222	392	1
SNV	1590053	1590053	A	G	PA1459	chemotaxis-specific methylesterase	nonsynonymous SNV	PA1459:PA1459.t01:exon1:c.A716G:p.N239S,	hom	222	462	1	-	-	-	-
SNV	1616881	1616881	C	T	PA1489	hypothetical protein PA1489	nonsynonymous SNV	PA1489:PA1489.t01:exon1:c.G205A:p.G69S,	-	-	-	-	hom	222	357	1
SNV	1646082	1646082	A	G	PA1513	hypothetical protein PA1513	nonsynonymous SNV	PA1513:PA1513.t01:exon1:c.T407C:p.L136P,	-	-	-	-	hom	222	354	1
SNV	1673829	1673829	C	T	PA1535	acyl-CoA dehydrogenase	nonsynonymous SNV	PA1535:PA1535.t01:exon1:c.C626T:p.A209V,	-	-	-	-	hom	222	338	1
SNV	1688504	1688504	A	G	PA1551	ferredoxin	nonsynonymous SNV	PA1551:PA1551.t01:exon1:c.T836C:p.V279A,	hom	222	517	1	-	-	-	-
SNV	1758246	1758246	C	T	PA1613	hypothetical protein PA1613	nonsynonymous SNV	PA1613:PA1613.t01:exon1:c.G352A:p.G118S,	-	-	-	-	hom	222	306	1
SNV	1762054	1762054	C	T	PA1617	AMP-binding protein	nonsynonymous SNV	PA1617:PA1617.t01:exon1:c.C1342T:p.R448C,	hom	222	464	1	-	-	-	-
SNV	1763361	1763361	A	G	PA1619	transcriptional regulator	nonsynonymous SNV	PA1619:PA1619.t01:exon1:c.A434G:p.H145R,	-	-	-	-	hom	222	381	1
SNV	1775521	1775521	C	T	PA1631	acyl-CoA dehydrogenase	nonsynonymous SNV	PA1631:PA1631.t01:exon1:c.C919T:p.R307C,	hom	222	437	1	-	-	-	-
SNV	1824001	1824001	A	G	PA1671	serine-threonine kinase Stk1	nonsynonymous SNV	PA1671:PA1671.t01:exon1:c.A676G:p.T226A,	-	-	-	-	hom	222	354	1
SNV	1836692	1836692	C	T	PA1687	polyamine aminopropyltransferase	nonsynonymous SNV	PA1687:PA1687.t01:exon1:c.C326T:p.T109I,	hom	222	480	1	-	-	-	-
SNV	1846655	1846655	A	G	PA1697	type III secretion system ATPase	nonsynonymous SNV	PA1697:PA1697.t01:exon1:c.T382C:p.Y128H,	hom	222	462	1	-	-	-	-
SNV	1851748	1851748	A	G	PA1704	transcriptional regulator PcrR	nonsynonymous SNV	PA1704:PA1704.t01:exon1:c.A229G:p.T77A,	hom	222	458	1	-	-	-	-
SNV	1876736	1876736	C	T	PA1734	hypothetical protein PA1734	nonsynonymous SNV	PA1734:PA1734.t01:exon1:c.G674A:p.R225H,	-	-	-	-	hom	222	340	1
SNV	1904794	1904794	A	G	PA1761	hypothetical protein PA1761	nonsynonymous SNV	PA1761:PA1761.t01:exon1:c.A316G:p.I106V,	-	-	-	-	hom	222	331	1
SNV	1910281	1910281	C	T	PA1766	hypothetical protein PA1766	nonsynonymous SNV	PA1766:PA1766.t01:exon1:c.G401A:p.G134D,	-	-	-	-	hom	222	323	1
SNV	1913357	1913357	C	T	PA1769	phosphoenolpyruvate synthase regulatory protein	nonsynonymous SNV	PA1769:PA1769.t01:exon1:c.G515A:p.G172D,	hom	222	404	1	-	-	-	-
SNV	1913532	1913532	A	G	PA1769	phosphoenolpyruvate synthase regulatory protein	nonsynonymous SNV	PA1769:PA1769.t01:exon1:c.T340C:p.S114P,	-	-	-	-	hom	222	271	1
SNV	1942611	1942611	C	T	PA1793	peptidyl-prolyl cis-trans isomerase B	nonsynonymous SNV	PA1793:PA1793.t01:exon1:c.G334A:p.A112T,	-	-	-	-	hom	222	325	1
SNV	1951044	1951044	A	G	PA1798	two-component sensor ParS	nonsynonymous SNV	PA1798:PA1798.t01:exon1:c.T682C:p.S228P,	-	-	-	-	hom	222	355	1
SNV	1971681	1971681	C	T	PA1813	hydroxyacylglutathione hydrolase	nonsynonymous SNV	PA1813:PA1813.t01:exon1:c.G413A:p.G138D,	-	-	-	-	het	225	326	0.38
SNV	2020406	2020406	C	T	PA1860	hypothetical protein PA1860	nonsynonymous SNV	PA1860:PA1860.t01:exon1:c.C631T:p.H211Y,	hom	222	464	1	-	-	-	-
SNV	2041412	2041412	A	C	PA1874	hypothetical protein PA1874	nonsynonymous SNV	PA1874:PA1874.t01:exon1:c.A4972C:p.I1658L,	-	-	-	-	het	114	418	0.24
SNV	2041617	2041617	T	C	PA1874	hypothetical protein PA1874	nonsynonymous SNV	PA1874:PA1874.t01:exon1:c.T5177C:p.V1726A,	-	-	-	-	het	225	560	0.52
SNV	2044735	2044735	G	A	PA1875	hypothetical protein PA1875	nonsynonymous SNV	PA1875:PA1875.t01:exon1:c.G889A:p.D297N,	-	-	-	-	hom	222	325	1
SNV	2047609	2047609	C	T	PA1877	secretion protein	nonsynonymous SNV	PA1877:PA1877.t01:exon1:c.C335T:p.A112V,	-	-	-	-	hom	222	313	1
SNV	2052018	2052018	C	T	PA1880	oxidoreductase	nonsynonymous SNV	PA1880:PA1880.t01:exon1:c.G127A:p.A43T,	hom	222	449	1	-	-	-	-
SNV	2080120	2080120	C	T	PA1908	major facilitator superfamily transporter	nonsynonymous SNV	PA1908:PA1908.t01:exon1:c.G355A:p.G119S,	-	-	-	-	hom	222	337	1
SNV	2088742	2088742	G	A	PA1915	hypothetical protein PA1915	nonsynonymous SNV	PA1915:PA1915.t01:exon1:c.C1408T:p.R470C,	hom	222	462	1	-	-	-	-
SNV	2112389	2112389	G	A	PA1932	hydroxylase molybdopterin-containing subunit	nonsynonymous SNV	PA1932:PA1932.t01:exon1:c.G190A:p.G64S,	-	-	-	-	hom	222	360	1
SNV	2114018	2114018	A	G	PA1933	hydroxylase large subunit	nonsynonymous SNV	PA1933:PA1933.t01:exon1:c.A833G:p.Y278C,	hom	222	477	1	-	-	-	-
SNV	2126890	2126890	T	C	PA1943	hypothetical protein PA1943	nonsynonymous SNV	PA1943:PA1943.t01:exon1:c.A604G:p.T202A,	hom	222	508	1	-	-	-	-
SNV	2190199	2190199	A	G	PA2003	3-hydroxybutyrate dehydrogenase	nonsynonymous SNV	PA2003:PA2003.t01:exon1:c.T656C:p.L219P,	hom	222	492	1	-	-	-	-
SNV	2213140	2213140	A	G	PA2020	transcriptional regulator	nonsynonymous SNV	PA2020:PA2020.t01:exon1:c.A464G:p.D155G,	-	-	-	-	hom	222	324	1
SNV	2214498	2214498	A	G	PA2022	UDP-glucose 6-dehydrogenase	nonsynonymous SNV	PA2022:PA2022.t01:exon1:c.A806G:p.K269R,	hom	222	520	1	-	-	-	-
SNV	2231039	2231039	G	T	PA2040	glutamine synthetase	nonsynonymous SNV	PA2040:PA2040.t01:exon1:c.G351T:p.E117D,	-	-	-	-	hom	222	276	0.85
SNV	2245646	2245646	C	T	PA2051	transmembrane sensor	nonsynonymous SNV	PA2051:PA2051.t01:exon1:c.C652T:p.R218C,	hom	222	515	1	-	-	-	-
SNV	2254101	2254101	C	T	PA2058	ABC transporter	nonsynonymous SNV	PA2058:PA2058.t01:exon1:c.C283T:p.P95S,	hom	222	488	1	-	-	-	-
SNV	2264119	2264119	C	T	PA2065	copper resistance protein A	nonsynonymous SNV	PA2065:PA2065.t01:exon1:c.G859A:p.G287S,	hom	222	551	1	-	-	-	-
SNV	2269253	2269253	T	C	PA2069	carbamoyl transferase	nonsynonymous SNV	PA2069:PA2069.t01:exon1:c.A110G:p.H37R,	-	-	-	-	hom	222	352	1
SNV	2279381	2279381	C	G	PA2074	hypothetical protein PA2074	nonsynonymous SNV	PA2074:PA2074.t01:exon1:c.C400G:p.P134A,	hom	31.8	2	1	-	-	-	-
SNV	2308573	2308573	A	G	PA2097	flavin-binding monooxygenase	nonsynonymous SNV	PA2097:PA2097.t01:exon1:c.A617G:p.Q206R,	hom	222	564	1	-	-	-	-
SNV	2369681	2369681	C	T	PA2152	trehalose synthase	nonsynonymous SNV	PA2152:PA2152.t01:exon1:c.C1571T:p.A524V,	hom	222	528	1	-	-	-	-
SNV	2372838	2372838	G	A	PA2153	1,4-alpha-glucan branching protein GlgB	nonsynonymous SNV	PA2153:PA2153.t01:exon1:c.G1429A:p.V477M,	hom	222	555	1	-	-	-	-
SNV	2385668	2385668	C	T	PA2163	hypothetical protein PA2163	nonsynonymous SNV	PA2163:PA2163.t01:exon1:c.G935A:p.G312D,	hom	222	519	1	-	-	-	-
SNV	2391034	2391034	C	T	PA2167	hypothetical protein PA2167	nonsynonymous SNV	PA2167:PA2167.t01:exon1:c.C86T:p.A29V,	-	-	-	-	hom	222	417	1
SNV	2402197	2402197	A	G	PA2180	hypothetical protein PA2180	nonsynonymous SNV	PA2180:PA2180.t01:exon1:c.T769C:p.F257L,	hom	222	553	1	-	-	-	-
SNV	2402679	2402679	G	A	PA2180	hypothetical protein PA2180	nonsynonymous SNV	PA2180:PA2180.t01:exon1:c.C287T:p.S96F,	-	-	-	-	hom	222	371	1
SNV	2411002	2411002	G	A	PA2191	adenylate cyclase	nonsynonymous SNV	PA2191:PA2191.t01:exon1:c.C479T:p.P160L,	hom	222	569	1	-	-	-	-
SNV	2447961	2447961	A	G	PA2225	hypothetical protein PA2225	nonsynonymous SNV	PA2225:PA2225.t01:exon1:c.T29C:p.L10P,	hom	222	523	1	-	-	-	-
SNV	2497184	2497184	G	A	PA2267	transcriptional regulator	nonsynonymous SNV	PA2267:PA2267.t01:exon1:c.C829T:p.R277W,	hom	222	459	1	-	-	-	-
SNV	2515821	2515821	G	A	PA2287	hypothetical protein PA2287	nonsynonymous SNV	PA2287:PA2287.t01:exon1:c.G449A:p.R150H,	hom	222	539	1	-	-	-	-
SNV	2571007	2571007	G	A	PA2329	ABC transporter ATP-binding protein	nonsynonymous SNV	PA2329:PA2329.t01:exon1:c.C685T:p.P229S,	-	-	-	-	hom	222	428	1
SNV	2597485	2597485	T	G	PA2350	methionine ABC transporter ATP-binding protein	nonsynonymous SNV	PA2350:PA2350.t01:exon1:c.T710G:p.V237G,	hom	222	574	1	-	-	-	-
SNV	2647683	2647683	T	C	PA2392	pyoverdine biosynthesis protein PvdP	nonsynonymous SNV	PA2392:PA2392.t01:exon1:c.A728G:p.Q243R,	hom	222	574	1	-	-	-	-
SNV	2660773	2660773	G	A	PA2399	pyoverdine synthetase D	nonsynonymous SNV	PA2399:PA2399.t01:exon1:c.C4372T:p.R1458C,	-	-	-	-	hom	222	455	1
SNV	2678372	2678372	C	T	PA2402	peptide synthase	nonsynonymous SNV	PA2402:PA2402.t01:exon1:c.G8807A:p.R2936Q,	hom	222	563	1	-	-	-	-
SNV	2685507	2685507	C	T	PA2402	peptide synthase	nonsynonymous SNV	PA2402:PA2402.t01:exon1:c.G1672A:p.V558I,	het	225	706	0.72	-	-	-	-
SNV	2726316	2726316	G	A	PA2431	hypothetical protein PA2431	nonsynonymous SNV	PA2431:PA2431.t01:exon1:c.C1826T:p.A609V,	hom	222	527	1	-	-	-	-
SNV	2729031	2729031	C	T	PA2432	bistable expression regulator BexR	nonsynonymous SNV	PA2432:PA2432.t01:exon1:c.C490T:p.R164W,	hom	222	541	1	-	-	-	-
SNV	2739670	2739670	G	A	PA2441	hypothetical protein PA2441	nonsynonymous SNV	PA2441:PA2441.t01:exon1:c.G830A:p.R277Q,	-	-	-	-	hom	222	408	1
SNV	2755138	2755138	G	A	PA2454	hypothetical protein PA2454	nonsynonymous SNV	PA2454:PA2454.t01:exon1:c.G262A:p.A88T,	hom	222	549	1	-	-	-	-
SNV	2763516	2763516	T	C	PA2462	hypothetical protein PA2462	nonsynonymous SNV	PA2462:PA2462.t01:exon1:c.A15289G:p.M5097V,	hom	69.3	5	1	-	-	-	-
SNV	2763945	2763945	T	G	PA2462	hypothetical protein PA2462	nonsynonymous SNV	PA2462:PA2462.t01:exon1:c.A14860C:p.I4954L,	-	-	-	-	het	225	584	0.83
SNV	2763950	2763950	C	G	PA2462	hypothetical protein PA2462	nonsynonymous SNV	PA2462:PA2462.t01:exon1:c.G14855C:p.S4952T,	-	-	-	-	het	4.13	610	0.17
SNV	2768325	2768325	G	C	PA2462	hypothetical protein PA2462	nonsynonymous SNV	PA2462:PA2462.t01:exon1:c.C10480G:p.L3494V,	-	-	-	-	hom	222	371	0.9
SNV	2770568	2770568	A	G	PA2462	hypothetical protein PA2462	nonsynonymous SNV	PA2462:PA2462.t01:exon1:c.T8237C:p.V2746A,	hom	131	14	0.93	-	-	-	-
SNV	2776592	2776592	A	G	PA2462	hypothetical protein PA2462	nonsynonymous SNV	PA2462:PA2462.t01:exon1:c.T2213C:p.V738A,	hom	22	17	1	-	-	-	-
SNV	2782861	2782861	A	G	PA2466	ferrioxamine receptor FoxA	nonsynonymous SNV	PA2466:PA2466.t01:exon1:c.T2366C:p.L789P,	-	-	-	-	hom	222	428	1
SNV	2797506	2797506	C	T	PA2478	thiol:disulfide interchange protein DsbD	nonsynonymous SNV	PA2478:PA2478.t01:exon1:c.G67A:p.D23N,	hom	222	551	1	-	-	-	-
SNV	2811489	2811489	T	C	PA2494	resistance-nodulation-cell division (RND) multidrug efflux transporter MexF	nonsynonymous SNV	PA2494:PA2494.t01:exon1:c.T1481C:p.L494P,	hom	222	485	1	-	-	-	-
SNV	2842336	2842336	C	T	PA2522	outer membrane protein CzcC	nonsynonymous SNV	PA2522:PA2522.t01:exon1:c.G970A:p.D324N,	-	-	-	-	hom	222	377	1
SNV	2875735	2875735	C	A	PA2544	hypothetical protein PA2544	nonsynonymous SNV	PA2544:PA2544.t01:exon1:c.G676T:p.V226F,	hom	222	495	1	-	-	-	-
SNV	2954120	2954120	C	T	PA2612	serine--tRNA ligase	nonsynonymous SNV	PA2612:PA2612.t01:exon1:c.G577A:p.A193T,	hom	222	434	1	-	-	-	-
SNV	2990795	2990795	G	A	PA2643	NADH-quinone oxidoreductase subunit H	nonsynonymous SNV	PA2643:PA2643.t01:exon1:c.G361A:p.A121T,	hom	222	452	1	-	-	-	-
SNV	3021646	3021646	A	G	PA2675	type II secretion system protein	nonsynonymous SNV	PA2675:PA2675.t01:exon1:c.T97C:p.F33L,	-	-	-	-	het	225	344	0.31
SNV	3060867	3060867	G	A	PA2707	hypothetical protein PA2707	nonsynonymous SNV	PA2707:PA2707.t01:exon1:c.C704T:p.A235V,	-	-	-	-	hom	222	394	1
SNV	3114898	3114898	G	A	PA2753	hypothetical protein PA2753	nonsynonymous SNV	PA2753:PA2753.t01:exon1:c.G80A:p.R27Q,	hom	222	507	1	-	-	-	-
SNV	3119480	3119480	T	C	PA2759	hypothetical protein PA2759	nonsynonymous SNV	PA2759:PA2759.t01:exon1:c.A229G:p.R77G,	hom	222	53	1	-	-	-	-
SNV	3141134	3141134	G	A	PA2783	hypothetical protein PA2783	nonsynonymous SNV	PA2783:PA2783.t01:exon1:c.G1387A:p.G463S,	-	-	-	-	hom	222	387	1
SNV	3149950	3149950	G	A	PA2793	hypothetical protein PA2793	nonsynonymous SNV	PA2793:PA2793.t01:exon1:c.C485T:p.P162L,	hom	222	487	1	-	-	-	-
SNV	3155332	3155332	G	A	PA2798	two-component response regulator	nonsynonymous SNV	PA2798:PA2798.t01:exon1:c.C925T:p.P309S,	-	-	-	-	hom	222	369	1
SNV	3178725	3178725	T	C	PA2824	sensor/response regulator hybrid protein	nonsynonymous SNV	PA2824:PA2824.t01:exon1:c.T1636C:p.S546P,	hom	222	507	1	-	-	-	-
SNV	3212628	3212628	G	A	PA2859	transcription elongation factor GreB	nonsynonymous SNV	PA2859:PA2859.t01:exon1:c.G104A:p.R35H,	-	-	-	-	hom	222	382	1
SNV	3217789	3217789	C	T	PA2865	glycosylase	nonsynonymous SNV	PA2865:PA2865.t01:exon1:c.G631A:p.A211T,	-	-	-	-	het	225	377	0.3
SNV	3226328	3226328	C	G	PA2873	protein-glutamine gamma-glutamyltransferase	nonsynonymous SNV	PA2873:PA2873.t01:exon1:c.G1060C:p.E354Q,	hom	222	324	1	-	-	-	-
SNV	3226329	3226329	G	C	PA2873	protein-glutamine gamma-glutamyltransferase	nonsynonymous SNV	PA2873:PA2873.t01:exon1:c.C1059G:p.D353E,	hom	222	328	1	-	-	-	-
SNV	3227586	3227586	T	C	PA2874	hypothetical protein PA2874	nonsynonymous SNV	PA2874:PA2874.t01:exon1:c.A752G:p.E251G,	hom	222	481	1	-	-	-	-
SNV	3243719	3243719	A	G	PA2890	isohexenylglutaconyl-CoA hydratase	nonsynonymous SNV	PA2890:PA2890.t01:exon1:c.A215G:p.D72G,	hom	222	475	1	-	-	-	-
SNV	3245087	3245087	T	C	PA2891	geranyl-CoA carboxylase subunit alpha	nonsynonymous SNV	PA2891:PA2891.t01:exon1:c.T743C:p.V248A,	hom	222	489	1	-	-	-	-
SNV	3289226	3289226	G	A	PA2933	major facilitator superfamily transporter	nonsynonymous SNV	PA2933:PA2933.t01:exon1:c.G712A:p.G238S,	hom	222	524	1	-	-	-	-
SNV	3295149	3295149	G	A	PA2939	aminopeptidase	nonsynonymous SNV	PA2939:PA2939.t01:exon1:c.G868A:p.V290M,	-	-	-	-	hom	222	320	1
SNV	3311676	3311676	C	T	PA2951	electron transfer flavoprotein subunit alpha	nonsynonymous SNV	PA2951:PA2951.t01:exon1:c.G46A:p.A16T,	-	-	-	-	het	205	352	0.28
SNV	3416496	3416496	A	G	PA3052	hypothetical protein PA3052	nonsynonymous SNV	PA3052:PA3052.t01:exon1:c.A436G:p.S146G,	-	-	-	-	hom	222	354	1
SNV	3439273	3439273	T	C	PA3068	NAD-specific glutamate dehydrogenase	nonsynonymous SNV	PA3068:PA3068.t01:exon1:c.A2168G:p.K723R,	hom	222	415	1	-	-	-	-
SNV	3445477	3445477	A	C	PA3073	hypothetical protein PA3073	nonsynonymous SNV	PA3073:PA3073.t01:exon1:c.A242C:p.D81A,	-	-	-	-	hom	222	297	1
SNV	3462748	3462748	A	G	PA3083	aminopeptidase	nonsynonymous SNV	PA3083:PA3083.t01:exon1:c.T290C:p.V97A,	hom	222	453	1	-	-	-	-
SNV	3467493	3467493	G	A	PA3089	hypothetical protein PA3089	nonsynonymous SNV	PA3089:PA3089.t01:exon1:c.G409A:p.G137R,	-	-	-	-	hom	222	319	1
SNV	3471678	3471678	T	C	PA3092	2,4-dienoyl-CoA reductase	nonsynonymous SNV	PA3092:PA3092.t01:exon1:c.A1126G:p.T376A,	hom	222	411	1	-	-	-	-
SNV	3476095	3476095	G	A	PA3095	type II secretion system protein M	nonsynonymous SNV	PA3095:PA3095.t01:exon1:c.C386T:p.A129V,	hom	222	407	1	-	-	-	-
SNV	3481698	3481698	G	A	PA3102	type II secretion system protein F	nonsynonymous SNV	PA3102:PA3102.t01:exon1:c.C217T:p.R73W,	-	-	-	-	hom	222	314	1
SNV	3501522	3501522	G	C	PA3118	3-isopropylmalate dehydrogenase	nonsynonymous SNV	PA3118:PA3118.t01:exon1:c.C229G:p.P77A,	hom	222	408	1	-	-	-	-
SNV	3537948	3537948	G	A	PA3154	B-band O-antigen polymerase	nonsynonymous SNV	PA3154:PA3154.t01:exon1:c.C1177T:p.P393S,	-	-	-	-	hom	222	333	1
SNV	3553773	3553773	G	A	PA3165	histidinol-phosphate aminotransferase	nonsynonymous SNV	PA3165:PA3165.t01:exon1:c.C316T:p.R106C,	-	-	-	-	hom	222	313	1
SNV	3558952	3558952	T	C	PA3168	DNA gyrase subunit A	nonsynonymous SNV	PA3168:PA3168.t01:exon1:c.A247G:p.T83A,	-	-	-	-	hom	222	339	1
SNV	3565163	3565163	G	A	PA3174	transcriptional regulator	nonsynonymous SNV	PA3174:PA3174.t01:exon1:c.G719A:p.R240Q,	hom	222	384	1	-	-	-	-
SNV	3598433	3598433	G	A	PA3209	hypothetical protein PA3209	nonsynonymous SNV	PA3209:PA3209.t01:exon1:c.C343T:p.P115S,	hom	222	474	1	-	-	-	-
SNV	3604274	3604274	T	C	PA3215	transcriptional regulator	nonsynonymous SNV	PA3215:PA3215.t01:exon1:c.A734G:p.Q245R,	-	-	-	-	hom	222	304	1
SNV	3614095	3614095	G	A	PA3226	hydrolase	nonsynonymous SNV	PA3226:PA3226.t01:exon1:c.G601A:p.A201T,	-	-	-	-	hom	222	316	1
SNV	3651410	3651410	G	A	PA3263	recombination associated protein RdgC	nonsynonymous SNV	PA3263:PA3263.t01:exon1:c.G355A:p.A119T,	-	-	-	-	hom	222	292	1
SNV	3682850	3682850	C	G	PA3290	hypothetical protein PA3290	nonsynonymous SNV	PA3290:PA3290.t01:exon1:c.G1299C:p.E433D,	hom	175	14	1	-	-	-	-
SNV	3682851	3682851	T	A	PA3290	hypothetical protein PA3290	nonsynonymous SNV	PA3290:PA3290.t01:exon1:c.A1298T:p.E433V,	hom	175	14	1	-	-	-	-
SNV	3688488	3688488	T	G	PA3294	hypothetical protein PA3294	nonsynonymous SNV	PA3294:PA3294.t01:exon1:c.A163C:p.M55L,	-	-	-	-	hom	173	26	0.81
SNV	3688571	3688571	C	T	PA3294	hypothetical protein PA3294	nonsynonymous SNV	PA3294:PA3294.t01:exon1:c.G80A:p.S27N,	hom	222	264	0.83	-	-	-	-
SNV	3699456	3699456	G	A	PA3301	hypothetical protein PA3301	nonsynonymous SNV	PA3301:PA3301.t01:exon1:c.G88A:p.V30M,	hom	222	421	1	-	-	-	-
SNV	3735804	3735804	T	C	PA3327	non-ribosomal peptide synthetase	nonsynonymous SNV	PA3327:PA3327.t01:exon1:c.T5248C:p.F1750L,	hom	222	397	1	-	-	-	-
SNV	3743079	3743079	T	C	PA3333	3-oxoacyl-ACP synthase	nonsynonymous SNV	PA3333:PA3333.t01:exon1:c.T386C:p.L129P,	hom	222	411	1	-	-	-	-
SNV	3756153	3756153	T	C	PA3344	ATP-dependent DNA helicase RecQ	nonsynonymous SNV	PA3344:PA3344.t01:exon1:c.A1007G:p.D336G,	hom	222	426	1	-	-	-	-
SNV	3756517	3756517	G	A	PA3344	ATP-dependent DNA helicase RecQ	nonsynonymous SNV	PA3344:PA3344.t01:exon1:c.C643T:p.P215S,	hom	222	436	1	-	-	-	-
SNV	3785684	3785684	G	C	PA3378	hypothetical protein PA3378	nonsynonymous SNV	PA3378:PA3378.t01:exon1:c.C709G:p.P237A,	hom	222	473	1	-	-	-	-
SNV	3799111	3799111	T	C	PA3393	copper-binding periplasmic protein	nonsynonymous SNV	PA3393:PA3393.t01:exon1:c.T196C:p.C66R,	-	-	-	-	het	225	324	0.37
SNV	3851300	3851300	G	A	PA3445	hypothetical protein PA3445	nonsynonymous SNV	PA3445:PA3445.t01:exon1:c.C502T:p.P168S,	hom	222	416	1	-	-	-	-
SNV	3857728	3857728	G	A	PA3452	malate:quinone oxidoreductase	nonsynonymous SNV	PA3452:PA3452.t01:exon1:c.G980A:p.R327H,	-	-	-	-	hom	222	320	1
SNV	3864079	3864079	G	A	PA3456	tRNA 5-methylaminomethyl-2-thiouridine biosynthesis bifunctional protein MnmC	nonsynonymous SNV	PA3456:PA3456.t01:exon1:c.G1771A:p.A591T,	hom	222	415	1	-	-	-	-
SNV	3868505	3868505	T	C	PA3460	acetyltransferase	nonsynonymous SNV	PA3460:PA3460.t01:exon1:c.T799C:p.F267L,	hom	222	401	1	-	-	-	-
SNV	3873057	3873057	G	A	PA3462	sensor/response regulator hybrid protein	nonsynonymous SNV	PA3462:PA3462.t01:exon1:c.G2263A:p.A755T,	-	-	-	-	hom	222	347	1
SNV	3879279	3879279	T	C	PA3466	ATP-dependent RNA helicase	nonsynonymous SNV	PA3466:PA3466.t01:exon1:c.A95G:p.Q32R,	-	-	-	-	hom	222	349	1
SNV	3881516	3881516	G	A	PA3468	hypothetical protein PA3468	nonsynonymous SNV	PA3468:PA3468.t01:exon1:c.G424A:p.G142S,	hom	222	433	1	-	-	-	-
SNV	3894802	3894802	A	G	PA3481	hypothetical protein PA3481	nonsynonymous SNV	PA3481:PA3481.t01:exon1:c.T392C:p.V131A,	-	-	-	-	hom	222	304	1
SNV	3899790	3899790	G	A	PA3485	hypothetical protein PA3485	nonsynonymous SNV	PA3485:PA3485.t01:exon1:c.G290A:p.G97D,	-	-	-	-	hom	222	334	1
SNV	3910880	3910880	G	A	PA3492	electron transport complex subunit D	nonsynonymous SNV	PA3492:PA3492.t01:exon1:c.G142A:p.A48T,	hom	222	427	1	-	-	-	-
SNV	3934660	3934660	G	A	PA3517	adenylosuccinate lyase	nonsynonymous SNV	PA3517:PA3517.t01:exon1:c.C91T:p.R31W,	hom	222	420	1	-	-	-	-
SNV	3939746	3939746	G	A	PA3522	resistance-nodulation-cell division (RND) efflux transporter	nonsynonymous SNV	PA3522:PA3522.t01:exon1:c.C2908T:p.R970C,	hom	222	459	1	-	-	-	-
SNV	3961538	3961538	G	A	PA3539	hypothetical protein PA3539	nonsynonymous SNV	PA3539:PA3539.t01:exon1:c.G395A:p.G132D,	hom	222	411	1	-	-	-	-
SNV	3964722	3964722	G	A	PA3541	glycosyltransferase alg8	nonsynonymous SNV	PA3541:PA3541.t01:exon1:c.G448A:p.V150I,	hom	222	396	1	-	-	-	-
SNV	3966431	3966431	T	C	PA3542	alginate biosynthesis protein Alg44	nonsynonymous SNV	PA3542:PA3542.t01:exon1:c.T590C:p.V197A,	hom	222	424	1	-	-	-	-
SNV	3971145	3971145	G	A	PA3545	alginate-c5-mannuronan-epimerase AlgG	nonsynonymous SNV	PA3545:PA3545.t01:exon1:c.G1204A:p.G402S,	-	-	-	-	hom	222	341	1
SNV	3971325	3971325	G	A	PA3545	alginate-c5-mannuronan-epimerase AlgG	nonsynonymous SNV	PA3545:PA3545.t01:exon1:c.G1384A:p.D462N,	hom	222	409	1	-	-	-	-
SNV	3971754	3971754	T	C	PA3546	alginate biosynthesis protein AlgX	nonsynonymous SNV	PA3546:PA3546.t01:exon1:c.T169C:p.Y57H,	hom	222	349	1	-	-	-	-
SNV	3971763	3971763	T	C	PA3546	alginate biosynthesis protein AlgX	nonsynonymous SNV	PA3546:PA3546.t01:exon1:c.T178C:p.F60L,	hom	222	345	1	-	-	-	-
SNV	3977271	3977271	G	A	PA3550	alginate o-acetyltransferase AlgF	nonsynonymous SNV	PA3550:PA3550.t01:exon1:c.G88A:p.E30K,	-	-	-	-	hom	222	339	1
SNV	3977779	3977779	G	A	PA3550	alginate o-acetyltransferase AlgF	nonsynonymous SNV	PA3550:PA3550.t01:exon1:c.G596A:p.G199D,	-	-	-	-	hom	222	285	1
SNV	3990555	3990555	A	G	PA3560	PTS system fructose-specific transporter subunit IIBC	nonsynonymous SNV	PA3560:PA3560.t01:exon1:c.T41C:p.V14A,	-	-	-	-	hom	222	346	1
SNV	4018489	4018489	G	A	PA3586	hydrolase	nonsynonymous SNV	PA3586:PA3586.t01:exon1:c.C956T:p.A319V,	hom	222	410	1	-	-	-	-
SNV	4054043	4054043	G	A	PA3619	hypothetical protein PA3619	nonsynonymous SNV	PA3619:PA3619.t01:exon1:c.G652A:p.A218T,	hom	222	417	1	-	-	-	-
SNV	4072687	4072687	G	A	PA3638	tRNA(Ile)-lysidine synthase	nonsynonymous SNV	PA3638:PA3638.t01:exon1:c.C1301T:p.P434L,	hom	222	397	1	-	-	-	-
SNV	4089698	4089698	T	C	PA3650	1-deoxy-D-xylulose 5-phosphate reductoisomerase	nonsynonymous SNV	PA3650:PA3650.t01:exon1:c.A397G:p.M133V,	-	-	-	-	hom	222	355	1
SNV	4106688	4106688	C	T	PA3667	cysteine desulfurase	nonsynonymous SNV	PA3667:PA3667.t01:exon1:c.C815T:p.A272V,	hom	222	433	1	-	-	-	-
SNV	4118931	4118931	T	C	PA3676	resistance-nodulation-cell division (RND) efflux transporter	nonsynonymous SNV	PA3676:PA3676.t01:exon1:c.A335G:p.Q112R,	hom	222	464	1	-	-	-	-
SNV	4120126	4120126	T	C	PA3677	resistance-nodulation-cell division (RND) efflux membrane fusion protein	nonsynonymous SNV	PA3677:PA3677.t01:exon1:c.A248G:p.D83G,	hom	222	423	1	-	-	-	-
SNV	4144813	4144813	T	C	PA3702	two-component response regulator	nonsynonymous SNV	PA3702:PA3702.t01:exon1:c.A19G:p.S7G,	hom	222	459	1	-	-	-	-
SNV	4166896	4166896	T	C	PA3721	transcriptional regulator	nonsynonymous SNV	PA3721:PA3721.t01:exon1:c.T379C:p.S127P,	-	-	-	-	hom	222	341	1
SNV	4172738	4172738	G	A	PA3726	hypothetical protein PA3726	nonsynonymous SNV	PA3726:PA3726.t01:exon1:c.C331T:p.R111W,	-	-	-	-	hom	222	364	1
SNV	4200826	4200826	T	C	PA3748	hypothetical protein PA3748	nonsynonymous SNV	PA3748:PA3748.t01:exon1:c.T1171C:p.C391R,	hom	222	409	1	-	-	-	-
SNV	4208231	4208231	G	A	PA3758	N-acetylglucosamine-6-phosphate deacetylase	nonsynonymous SNV	PA3758:PA3758.t01:exon1:c.G64A:p.G22R,	-	-	-	-	hom	222	361	1
SNV	4227652	4227652	G	A	PA3770	inosine 5\'-monophosphate dehydrogenase	nonsynonymous SNV	PA3770:PA3770.t01:exon1:c.C1135T:p.R379C,	-	-	-	-	het	225	360	0.33
SNV	4243421	4243421	A	G	PA3784	hypothetical protein PA3784	nonsynonymous SNV	PA3784:PA3784.t01:exon1:c.T232C:p.W78R,	hom	222	463	1	-	-	-	-
SNV	4249250	4249250	G	A	PA3790	copper transport outer membrane porin OprC	nonsynonymous SNV	PA3790:PA3790.t01:exon1:c.C625T:p.R209C,	hom	222	433	1	-	-	-	-
SNV	4290093	4290093	T	C	PA3831	leucyl aminopeptidase	nonsynonymous SNV	PA3831:PA3831.t01:exon1:c.T1151C:p.L384P,	-	-	-	-	hom	222	427	1
SNV	4304366	4304366	T	C	PA3841	exoenzyme S	nonsynonymous SNV	PA3841:PA3841.t01:exon1:c.A137G:p.D46G,	-	-	-	-	hom	222	388	1
SNV	4316410	4316410	G	A	PA3857	phosphatidylcholine synthase	nonsynonymous SNV	PA3857:PA3857.t01:exon1:c.C416T:p.A139V,	-	-	-	-	hom	222	356	1
SNV	4355130	4355130	G	A	PA3888	ABC transporter permease	nonsynonymous SNV	PA3888:PA3888.t01:exon1:c.G587A:p.G196D,	hom	222	476	1	-	-	-	-
SNV	4367769	4367769	T	C	PA3899	RNA polymerase sigma factor	nonsynonymous SNV	PA3899:PA3899.t01:exon1:c.T487C:p.C163R,	-	-	-	-	hom	222	376	1
SNV	4374811	4374811	G	A	PA3905	hypothetical protein PA3905	nonsynonymous SNV	PA3905:PA3905.t01:exon1:c.G482A:p.G161D,	hom	222	502	1	-	-	-	-
SNV	4376628	4376628	G	A	PA3908	hypothetical protein PA3908	nonsynonymous SNV	PA3908:PA3908.t01:exon1:c.G617A:p.G206D,	-	-	-	-	hom	222	417	1
SNV	4399344	4399344	A	G	PA3924	long-chain-fatty-acid--CoA ligase	nonsynonymous SNV	PA3924:PA3924.t01:exon1:c.T598C:p.Y200H,	hom	222	491	1	-	-	-	-
SNV	4404654	4404654	G	A	PA3929	cyanide insensitive terminal oxidase	nonsynonymous SNV	PA3929:PA3929.t01:exon1:c.C245T:p.A82V,	hom	222	435	1	-	-	-	-
SNV	4411397	4411397	T	C	PA3934	hypothetical protein PA3934	nonsynonymous SNV	PA3934:PA3934.t01:exon1:c.A1633G:p.I545V,	-	-	-	-	hom	222	416	1
SNV	4421390	4421390	T	C	PA3943	hypothetical protein PA3943	nonsynonymous SNV	PA3943:PA3943.t01:exon1:c.A410G:p.D137G,	-	-	-	-	hom	222	448	1
SNV	4442296	4442296	T	C	PA3961	ATP-dependent helicase	nonsynonymous SNV	PA3961:PA3961.t01:exon1:c.A16G:p.I6V,	-	-	-	-	hom	222	477	1
SNV	4450746	4450746	G	A	PA3971	hypothetical protein PA3971	nonsynonymous SNV	PA3971:PA3971.t01:exon1:c.C133T:p.R45C,	hom	222	453	1	-	-	-	-
SNV	4452933	4452933	C	T	PA3973	transcriptional regulator	nonsynonymous SNV	PA3973:PA3973.t01:exon1:c.G251A:p.G84D,	hom	222	485	1	-	-	-	-
SNV	4466496	4466496	T	C	PA3986	hypothetical protein PA3986	nonsynonymous SNV	PA3986:PA3986.t01:exon1:c.A259G:p.T87A,	hom	222	433	1	-	-	-	-
SNV	4504691	4504691	T	C	PA4023	transporter	nonsynonymous SNV	PA4023:PA4023.t01:exon1:c.T691C:p.F231L,	-	-	-	-	hom	222	436	1
SNV	4507708	4507708	G	A	PA4025	ethanolamine ammonia-lyase small subunit	nonsynonymous SNV	PA4025:PA4025.t01:exon1:c.G796A:p.G266S,	-	-	-	-	hom	222	421	1
SNV	4511984	4511984	G	A	PA4030	hypothetical protein PA4030	nonsynonymous SNV	PA4030:PA4030.t01:exon1:c.G346A:p.V116I,	-	-	-	-	hom	222	379	1
SNV	4519317	4519317	A	G	PA4037	ABC transporter ATP-binding protein	nonsynonymous SNV	PA4037:PA4037.t01:exon1:c.A43G:p.T15A,	-	-	-	-	hom	222	431	1
SNV	4547227	4547227	G	A	PA4069	hypothetical protein PA4069	nonsynonymous SNV	PA4069:PA4069.t01:exon1:c.C326T:p.A109V,	hom	222	396	1	-	-	-	-
SNV	4588260	4588260	G	A	PA4104	hypothetical protein PA4104	nonsynonymous SNV	PA4104:PA4104.t01:exon1:c.G280A:p.A94T,	-	-	-	-	hom	222	381	1
SNV	4593060	4593060	T	C	PA4109	transcriptional regulator AmpR	nonsynonymous SNV	PA4109:PA4109.t01:exon1:c.A821G:p.E274G,	hom	222	461	1	-	-	-	-
SNV	4603430	4603430	G	A	PA4115	hypothetical protein PA4115	nonsynonymous SNV	PA4115:PA4115.t01:exon1:c.G928A:p.G310S,	hom	222	480	1	-	-	-	-
SNV	4644986	4644986	G	A	PA4151	acetoin catabolism protein AcoB	nonsynonymous SNV	PA4151:PA4151.t01:exon1:c.G409A:p.A137T,	-	-	-	-	hom	222	357	1
SNV	4665301	4665301	G	A	PA4168	second ferric pyoverdine receptor FpvB	nonsynonymous SNV	PA4168:PA4168.t01:exon1:c.G1448A:p.G483D,	-	-	-	-	hom	222	403	1
SNV	4682930	4682930	G	A	PA4186	hypothetical protein PA4186	nonsynonymous SNV	PA4186:PA4186.t01:exon1:c.G689A:p.G230D,	-	-	-	-	hom	222	403	1
SNV	4690823	4690823	A	G	PA4193	ABC transporter permease	nonsynonymous SNV	PA4193:PA4193.t01:exon1:c.T524C:p.I175T,	-	-	-	-	hom	222	415	1
SNV	4725124	4725124	G	A	PA4221	Fe(III)-pyochelin outer membrane receptor	nonsynonymous SNV	PA4221:PA4221.t01:exon1:c.C1678T:p.P560S,	hom	222	430	1	-	-	-	-
SNV	4726915	4726915	G	A	PA4222	ABC transporter ATP-binding protein	nonsynonymous SNV	PA4222:PA4222.t01:exon1:c.C1703T:p.S568F,	hom	222	437	1	-	-	-	-
SNV	4746010	4746010	A	G	PA4231	salicylate biosynthesis isochorismate synthase	nonsynonymous SNV	PA4231:PA4231.t01:exon1:c.A890G:p.D297G,	-	-	-	-	hom	222	450	1
SNV	4753519	4753519	T	C	PA4236	catalase	nonsynonymous SNV	PA4236:PA4236.t01:exon1:c.A190G:p.T64A,	-	-	-	-	het	215	397	0.28
SNV	4768341	4768341	A	G	PA4265	elongation factor Tu	nonsynonymous SNV	PA4265:PA4265.t01:exon1:c.T664C:p.F222L,	het	47	633	0.5	-	-	-	-
SNV	4772494	4772494	T	C	PA4269	DNA-directed RNA polymerase subunit beta\'	nonsynonymous SNV	PA4269:PA4269.t01:exon1:c.A3985G:p.T1329A,	hom	222	429	1	-	-	-	-
SNV	4803979	4803979	G	A	PA4284	exodeoxyribonuclease V subunit beta	nonsynonymous SNV	PA4284:PA4284.t01:exon1:c.C1220T:p.T407I,	hom	222	428	1	-	-	-	-
SNV	4844111	4844111	C	A	PA4315	transcriptional regulator MvaT	nonsynonymous SNV	PA4315:PA4315.t01:exon1:c.C300A:p.N100K,	hom	222	348	1	-	-	-	-
SNV	4856491	4856491	G	A	PA4328	hypothetical protein PA4328	nonsynonymous SNV	PA4328:PA4328.t01:exon1:c.G529A:p.A177T,	hom	222	535	1	-	-	-	-
SNV	4866808	4866808	G	A	PA4338	hypothetical protein PA4338	nonsynonymous SNV	PA4338:PA4338.t01:exon1:c.C860T:p.T287I,	hom	222	436	1	-	-	-	-
SNV	4892824	4892824	T	C	PA4365	transporter	nonsynonymous SNV	PA4365:PA4365.t01:exon1:c.T77C:p.V26A,	hom	222	486	1	-	-	-	-
SNV	4929610	4929610	T	C	PA4398	two-component sensor	nonsynonymous SNV	PA4398:PA4398.t01:exon1:c.T1613C:p.V538A,	hom	222	469	1	-	-	-	-
SNV	4944240	4944240	T	C	PA4411	UDP-N-acetylmuramate--L-alanine ligase	nonsynonymous SNV	PA4411:PA4411.t01:exon1:c.A836G:p.D279G,	hom	222	478	1	-	-	-	-
SNV	4948108	4948108	T	C	PA4414	UDP-N-acetylmuramoyl-L-alanyl-D-glutamate synthetase	nonsynonymous SNV	PA4414:PA4414.t01:exon1:c.A569G:p.D190G,	hom	222	444	1	-	-	-	-
SNV	4980170	4980170	A	G	PA4446	AlgW protein	nonsynonymous SNV	PA4446:PA4446.t01:exon1:c.A337G:p.S113G,	hom	222	507	1	-	-	-	-
SNV	5019745	5019745	T	C	PA4488	hypothetical protein PA4488	nonsynonymous SNV	PA4488:PA4488.t01:exon1:c.A661G:p.T221A,	-	-	-	-	hom	222	332	1
SNV	5020884	5020884	C	T	PA4489	hypothetical protein PA4489	nonsynonymous SNV	PA4489:PA4489.t01:exon1:c.G4069A:p.A1357T,	-	-	-	-	hom	222	358	1
SNV	5031843	5031843	T	C	PA4496	ABC transporter	nonsynonymous SNV	PA4496:PA4496.t01:exon1:c.T356C:p.V119A,	hom	222	411	1	-	-	-	-
SNV	5056503	5056503	A	G	PA4515	hydroxylase	nonsynonymous SNV	PA4515:PA4515.t01:exon1:c.A409G:p.T137A,	-	-	-	-	hom	222	316	1
SNV	5079992	5079992	G	C	PA4539	hypothetical protein PA4539	nonsynonymous SNV	PA4539:PA4539.t01:exon1:c.C217G:p.P73A,	hom	222	492	1	-	-	-	-
SNV	5088951	5088951	G	A	PA4542	chaperone protein ClpB	nonsynonymous SNV	PA4542:PA4542.t01:exon1:c.C1022T:p.P341L,	hom	222	471	1	-	-	-	-
SNV	5089689	5089689	T	C	PA4542	chaperone protein ClpB	nonsynonymous SNV	PA4542:PA4542.t01:exon1:c.A284G:p.D95G,	-	-	-	-	hom	222	385	1
SNV	5091355	5091355	T	C	PA4544	pseudouridine synthase	nonsynonymous SNV	PA4544:PA4544.t01:exon1:c.A461G:p.H154R,	hom	222	458	1	-	-	-	-
SNV	5095793	5095793	G	A	PA4547	two-component response regulator PilR	nonsynonymous SNV	PA4547:PA4547.t01:exon1:c.G809A:p.R270H,	hom	222	479	1	-	-	-	-
SNV	5157613	5157613	G	A	PA4601	motility regulator	nonsynonymous SNV	PA4601:PA4601.t01:exon1:c.G1246A:p.A416T,	-	-	-	-	hom	222	348	1
SNV	5162179	5162179	C	T	PA4603	hypothetical protein PA4603	nonsynonymous SNV	PA4603:PA4603.t01:exon1:c.G271A:p.E91K,	hom	222	444	1	-	-	-	-
SNV	5169884	5169884	T	C	PA4612	hypothetical protein PA4612	nonsynonymous SNV	PA4612:PA4612.t01:exon1:c.A248G:p.E83G,	-	-	-	-	hom	222	366	1
SNV	5188278	5188278	T	C	PA4625	hypothetical protein PA4625	nonsynonymous SNV	PA4625:PA4625.t01:exon1:c.A4598G:p.D1533G,	-	-	-	-	het	225	586	0.34
SNV	5189157	5189157	G	C	PA4625	hypothetical protein PA4625	nonsynonymous SNV	PA4625:PA4625.t01:exon1:c.C3719G:p.A1240G,	-	-	-	-	het	36	411	0.18
SNV	5194632	5194632	G	A	PA4627	hypothetical protein PA4627	nonsynonymous SNV	PA4627:PA4627.t01:exon1:c.G356A:p.G119D,	-	-	-	-	hom	222	326	1
SNV	5215194	5215194	T	C	PA4648	hypothetical protein PA4648	nonsynonymous SNV	PA4648:PA4648.t01:exon1:c.T104C:p.M35T,	-	-	-	-	hom	222	334	1
SNV	5220460	5220460	G	C	PA4653	hypothetical protein PA4653	nonsynonymous SNV	PA4653:PA4653.t01:exon1:c.G523C:p.V175L,	hom	68	9	1	-	-	-	-
SNV	5223351	5223351	G	A	PA4655	ferrochelatase	nonsynonymous SNV	PA4655:PA4655.t01:exon1:c.C212T:p.S71L,	hom	222	499	1	-	-	-	-
SNV	5255585	5255585	G	A	PA4686	hypothetical protein PA4686	nonsynonymous SNV	PA4686:PA4686.t01:exon1:c.G848A:p.G283E,	hom	222	454	1	-	-	-	-
SNV	5290051	5290051	G	A	PA4710	heme/hemoglobin uptake outer membrane receptor PhuR	nonsynonymous SNV	PA4710:PA4710.t01:exon1:c.G835A:p.D279N,	-	-	-	-	hom	222	354	1
SNV	5290083	5290083	G	A	PA4710	heme/hemoglobin uptake outer membrane receptor PhuR	nonsynonymous SNV	PA4710:PA4710.t01:exon1:c.G867A:p.M289I,	-	-	-	-	hom	222	353	1
SNV	5290256	5290256	T	C	PA4710	heme/hemoglobin uptake outer membrane receptor PhuR	nonsynonymous SNV	PA4710:PA4710.t01:exon1:c.T1040C:p.I347T,	-	-	-	-	hom	222	380	1
SNV	5290426	5290426	A	G	PA4710	heme/hemoglobin uptake outer membrane receptor PhuR	nonsynonymous SNV	PA4710:PA4710.t01:exon1:c.A1210G:p.N404D,	hom	222	470	1	-	-	-	-
SNV	5290433	5290433	A	G	PA4710	heme/hemoglobin uptake outer membrane receptor PhuR	nonsynonymous SNV	PA4710:PA4710.t01:exon1:c.A1217G:p.D406G,	-	-	-	-	hom	222	337	1
SNV	5290436	5290436	C	T	PA4710	heme/hemoglobin uptake outer membrane receptor PhuR	nonsynonymous SNV	PA4710:PA4710.t01:exon1:c.C1220T:p.T407I,	-	-	-	-	hom	222	332	1
SNV	5338699	5338699	G	A	PA4753	hypothetical protein PA4753	nonsynonymous SNV	PA4753:PA4753.t01:exon1:c.G82A:p.G28S,	-	-	-	-	hom	222	344	1
SNV	5372235	5372235	G	A	PA4784	transcriptional regulator	nonsynonymous SNV	PA4784:PA4784.t01:exon1:c.G436A:p.G146R,	-	-	-	-	hom	222	323	1
SNV	5379238	5379238	T	C	PA4791	hypothetical protein PA4791	nonsynonymous SNV	PA4791:PA4791.t01:exon1:c.T331C:p.F111L,	hom	222	418	1	-	-	-	-
SNV	5393724	5393724	T	C	PA4807	selenocysteine-specific elongation factor	nonsynonymous SNV	PA4807:PA4807.t01:exon1:c.A725G:p.N242S,	-	-	-	-	hom	222	370	1
SNV	5407375	5407375	T	C	PA4816	hypothetical protein PA4816	nonsynonymous SNV	PA4816:PA4816.t01:exon1:c.T1211C:p.V404A,	-	-	-	-	hom	222	322	1
SNV	5440915	5440915	G	A	PA4845	thiol:disulfide interchange protein	nonsynonymous SNV	PA4845:PA4845.t01:exon1:c.G998A:p.G333E,	-	-	-	-	hom	222	348	1
SNV	5454217	5454217	G	A	PA4856	sensor histidine kinase MifS	nonsynonymous SNV	PA4856:PA4856.t01:exon1:c.G2068A:p.G690S,	hom	222	427	1	-	-	-	-
SNV	5465077	5465077	G	A	PA4868	urease subunit alpha	nonsynonymous SNV	PA4868:PA4868.t01:exon1:c.G257A:p.G86D,	-	-	-	-	hom	222	350	1
SNV	5479798	5479798	A	G	PA4884	hypothetical protein PA4884	nonsynonymous SNV	PA4884:PA4884.t01:exon1:c.T467C:p.V156A,	-	-	-	-	het	225	379	0.37
SNV	5497692	5497692	A	G	PA4900	major facilitator superfamily transporter	nonsynonymous SNV	PA4900:PA4900.t01:exon1:c.T962C:p.L321P,	hom	222	430	1	-	-	-	-
SNV	5511002	5511002	G	A	PA4912	branched-chain amino acid ABC transporter	nonsynonymous SNV	PA4912:PA4912.t01:exon1:c.C752T:p.P251L,	hom	222	432	1	-	-	-	-
SNV	5517944	5517944	G	A	PA4918	hypothetical protein PA4918	nonsynonymous SNV	PA4918:PA4918.t01:exon1:c.G124A:p.A42T,	-	-	-	-	hom	222	363	1
SNV	5530821	5530821	T	C	PA4928	hypothetical protein PA4928	nonsynonymous SNV	PA4928:PA4928.t01:exon1:c.A82G:p.R28G,	-	-	-	-	hom	222	334	1
SNV	5650135	5650135	G	A	PA5022	potassium efflux protein KefA	nonsynonymous SNV	PA5022:PA5022.t01:exon1:c.G614A:p.R205H,	-	-	-	-	hom	222	380	1
SNV	5677657	5677657	G	A	PA5040	type 4 fimbrial biogenesis outer membrane protein PilQ	nonsynonymous SNV	PA5040:PA5040.t01:exon1:c.C202T:p.P68S,	-	-	-	-	hom	222	413	1
SNV	5701359	5701359	A	G	PA5060	polyhydroxyalkanoate synthesis protein PhaF	nonsynonymous SNV	PA5060:PA5060.t01:exon1:c.T329C:p.V110A,	-	-	-	-	het	223	404	0.3
SNV	5715382	5715382	G	A	PA5077	glucosyltransferase MdoH	nonsynonymous SNV	PA5077:PA5077.t01:exon1:c.C1474T:p.R492C,	hom	222	462	1	-	-	-	-
SNV	5727903	5727903	T	C	PA5089	hypothetical protein PA5089	nonsynonymous SNV	PA5089:PA5089.t01:exon1:c.A1574G:p.Q525R,	hom	222	519	1	-	-	-	-
SNV	5754974	5754974	C	T	PA5112	esterase	nonsynonymous SNV	PA5112:PA5112.t01:exon1:c.G1265A:p.R422Q,	hom	222	451	1	-	-	-	-
SNV	5768138	5768138	G	A	PA5120	hypothetical protein PA5120	nonsynonymous SNV	PA5120:PA5120.t01:exon1:c.G98A:p.R33H,	-	-	-	-	hom	222	344	1
SNV	5810677	5810677	A	G	PA5161	dTDP-D-glucose 4,6-dehydratase	nonsynonymous SNV	PA5161:PA5161.t01:exon1:c.A397G:p.T133A,	-	-	-	-	hom	222	377	1
SNV	5825219	5825219	G	A	PA5173	carbamate kinase	nonsynonymous SNV	PA5173:PA5173.t01:exon1:c.G433A:p.A145T,	-	-	-	-	hom	222	322	1
SNV	5837475	5837475	C	T	PA5185	hypothetical protein PA5185	nonsynonymous SNV	PA5185:PA5185.t01:exon1:c.G418A:p.A140T,	hom	222	457	1	-	-	-	-
SNV	5852710	5852710	C	A	PA5200	osmolarity response regulator	nonsynonymous SNV	PA5200:PA5200.t01:exon1:c.G687T:p.Q229H,	-	-	-	-	hom	222	332	1
SNV	5854857	5854857	T	C	PA5201	hypothetical protein PA5201	nonsynonymous SNV	PA5201:PA5201.t01:exon1:c.T1273C:p.S425P,	hom	222	445	1	-	-	-	-
SNV	5879118	5879118	G	A	PA5221	2-octaprenyl-3-methyl-6-methoxy-1,4-benzoquinol hydroxylase	nonsynonymous SNV	PA5221:PA5221.t01:exon1:c.C854T:p.P285L,	hom	222	489	1	-	-	-	-
SNV	5911353	5911353	G	A	PA5250	hypothetical protein PA5250	nonsynonymous SNV	PA5250:PA5250.t01:exon1:c.C668T:p.A223V,	-	-	-	-	hom	222	445	1
SNV	5926480	5926480	G	A	PA5264	hypothetical protein PA5264	nonsynonymous SNV	PA5264:PA5264.t01:exon1:c.C626T:p.A209V,	hom	222	450	1	-	-	-	-
SNV	5953366	5953366	G	A	PA5289	hypothetical protein PA5289	nonsynonymous SNV	PA5289:PA5289.t01:exon1:c.G106A:p.A36T,	hom	222	449	1	-	-	-	-
SNV	5960372	5960372	G	A	PA5294	multidrug efflux protein NorA	nonsynonymous SNV	PA5294:PA5294.t01:exon1:c.G899A:p.G300D,	-	-	-	-	hom	222	425	1
SNV	5960746	5960746	G	A	PA5294	multidrug efflux protein NorA	nonsynonymous SNV	PA5294:PA5294.t01:exon1:c.G1273A:p.G425R,	-	-	-	-	hom	222	394	1
SNV	6007848	6007848	C	T	PA5338	guanosine-3\',5\'-bis(diphosphate) 3\'-pyrophosphohydrolase	nonsynonymous SNV	PA5338:PA5338.t01:exon1:c.C1618T:p.R540C,	-	-	-	-	hom	222	369	1
SNV	6029444	6029444	T	C	PA5362	hypothetical protein PA5362	nonsynonymous SNV	PA5362:PA5362.t01:exon1:c.T469C:p.Y157H,	hom	222	471	1	-	-	-	-
SNV	6074000	6074000	G	A	PA5395	hypothetical protein PA5395	nonsynonymous SNV	PA5395:PA5395.t01:exon1:c.G463A:p.G155S,	hom	222	425	1	-	-	-	-
SNV	6084202	6084202	G	A	PA5407	hypothetical protein PA5407	nonsynonymous SNV	PA5407:PA5407.t01:exon1:c.G121A:p.A41T,	hom	222	401	1	-	-	-	-
SNV	6087439	6087439	G	A	PA5411	protein GbcB	nonsynonymous SNV	PA5411:PA5411.t01:exon1:c.G341A:p.G114D,	hom	222	395	1	-	-	-	-
SNV	6096368	6096368	T	C	PA5416	sarcosine oxidase subunit beta	nonsynonymous SNV	PA5416:PA5416.t01:exon1:c.T1006C:p.W336R,	-	-	-	-	het	70	427	0.18
SNV	6118042	6118042	T	C	PA5435	pyruvate carboxylase subunit B	nonsynonymous SNV	PA5435:PA5435.t01:exon1:c.A275G:p.N92S,	hom	222	506	1	-	-	-	-
SNV	6165370	6165370	A	G	PA5474	metalloprotease	nonsynonymous SNV	PA5474:PA5474.t01:exon1:c.A1333G:p.S445G,	hom	222	463	1	-	-	-	-
SNV	6180958	6180958	G	C	PA5489	thiol:disulfide interchange protein DsbA	nonsynonymous SNV	PA5489:PA5489.t01:exon1:c.C620G:p.A207G,	hom	222	443	1	-	-	-	-
SNV	6192431	6192431	T	C	PA5499	transcriptional regulator	nonsynonymous SNV	PA5499:PA5499.t01:exon1:c.T253C:p.F85L,	-	-	-	-	hom	222	439	1
SNV	6192489	6192489	G	A	PA5499	transcriptional regulator	nonsynonymous SNV	PA5499:PA5499.t01:exon1:c.G311A:p.C104Y,	hom	222	421	1	-	-	-	-
SNV	6196503	6196503	T	C	PA5504	D-methionine ABC transporter	nonsynonymous SNV	PA5504:PA5504.t01:exon1:c.T188C:p.L63P,	hom	222	480	1	-	-	-	-
SNV	6205921	6205921	A	T	PA5512	sensor histidine kinase MifS	nonsynonymous SNV	PA5512:PA5512.t01:exon1:c.T290A:p.I97N,	hom	222	480	1	-	-	-	-
SNV	6256956	6256956	T	C	PA5564	16S rRNA methyltransferase GidB	nonsynonymous SNV	PA5564:PA5564.t01:exon1:c.A350G:p.K117R,	-	-	-	-	hom	222	402	1
INDEL	4664427	4664427	G	-	PA4168	second ferric pyoverdine receptor FpvB	stopgain SNV	PA4168:PA4168.t01:exon1:c.574delG:p.V192X,	-	-	-	-	hom	214	443	1
SNV	54811	54811	C	T	PA0041a	transposase	stopgain SNV	PA0041a:PA0041a.t01:exon1:c.C691T:p.Q231X,	-	-	-	-	het	206	400	0.48
SNV	139661	139661	C	T	PA0119	C4-dicarboxylate transporter DctA	stopgain SNV	PA0119:PA0119.t01:exon1:c.C844T:p.Q282X,	-	-	-	-	hom	222	483	1
SNV	353554	353554	C	T	PA0313	L-cysteine ABC transporter protein YecS	stopgain SNV	PA0313:PA0313.t01:exon1:c.G66A:p.W22X,	hom	222	463	1	-	-	-	-
SNV	1044484	1044484	C	T	PA0958	porin D	stopgain SNV	PA0958:PA0958.t01:exon1:c.G831A:p.W277X,	-	-	-	-	hom	222	388	1
SNV	1121414	1121414	C	T	PA1032	acyl-homoserine lactone acylase QuiP	stopgain SNV	PA1032:PA1032.t01:exon1:c.G804A:p.W268X,	hom	222	446	1	-	-	-	-
SNV	2025049	2025049	C	T	PA1865	Fanconi-associated nuclease	stopgain SNV	PA1865:PA1865.t01:exon1:c.C985T:p.R329X,	-	-	-	-	hom	222	320	1
SNV	2213204	2213204	G	A	PA2020	transcriptional regulator	stopgain SNV	PA2020:PA2020.t01:exon1:c.G528A:p.W176X,	hom	222	490	1	-	-	-	-
SNV	2455487	2455487	C	T	PA2232	biofilm formation protein PslB	stopgain SNV	PA2232:PA2232.t01:exon1:c.C385T:p.Q129X,	hom	222	536	1	-	-	-	-
SNV	2585151	2585151	G	A	PA2340	binding-protein-dependent maltose/mannitol transport protein	stopgain SNV	PA2340:PA2340.t01:exon1:c.G726A:p.W242X,	-	-	-	-	hom	222	407	1
SNV	2891012	2891012	G	A	PA2557	AMP-binding protein	stopgain SNV	PA2557:PA2557.t01:exon1:c.C1039T:p.Q347X,	hom	222	521	1	-	-	-	-
SNV	3544477	3544477	G	A	PA3159	UDP-N-acetyl-d-glucosamine 6-dehydrogenase	stopgain SNV	PA3159:PA3159.t01:exon1:c.C598T:p.Q200X,	hom	222	418	1	-	-	-	-
SNV	3865395	3865395	G	C	PA3458	transcriptional regulator	stopgain SNV	PA3458:PA3458.t01:exon1:c.C360G:p.Y120X,	hom	222	400	1	-	-	-	-
SNV	4657551	4657551	G	A	PA4162	short-chain dehydrogenase	stopgain SNV	PA4162:PA4162.t01:exon1:c.C595T:p.Q199X,	-	-	-	-	hom	222	450	1
SNV	4729714	4729714	G	A	PA4223	ABC transporter ATP-binding protein	stopgain SNV	PA4223:PA4223.t01:exon1:c.C613T:p.R205X,	hom	222	415	1	-	-	-	-
SNV	5050449	5050449	G	A	PA4512	lipopolysaccharide biosynthetic protein LpxO	stopgain SNV	PA4512:PA4512.t01:exon1:c.G681A:p.W227X,	-	-	-	-	het	225	334	0.42
SNV	6213712	6213712	G	A	PA5521	short-chain dehydrogenase	stopgain SNV	PA5521:PA5521.t01:exon1:c.C628T:p.Q210X,	-	-	-	-	hom	222	402	1
SNV	6218862	6218862	G	A	PA5526	hypothetical protein PA5526	stopgain SNV	PA5526:PA5526.t01:exon1:c.C208T:p.Q70X,	hom	222	527	1	-	-	-	-
SNV	3082778	3082778	G	A	PA2726(dist=2943),PA2729(dist=3364)					-	-	-	-	hom	222	325	1
